# Supplementary material for: Benchmark performance of low-cost Sb2Se3 photocathodes for unassisted solar overall water splitting
Source: Nat Commun. 2020 Feb 13;11:861. doi: 10.1038/s41467-020-14704-3 (PMC7018841; doi:10.1038/s41467-020-14704-3)
Supplement: Supplementary file 4 — Source data [file 41467_2020_14704_MOESM4_ESM.xlsx]

## Sheet: Fig 2
Figure 2a	1st		2nd		3rd				Figure 2b		1st		2nd		3rd			Figure 2c	fast cooling		slow cooling			Figure 2d					Integrated Photocurrent
J-V curve	VRHE	Current deisnty	VRHE	Current deisnty	VRHE	Current deisnty			J-V curve		VRHE	Current deisnty	VRHE	Current deisnty	VRHE	Current deisnty		HC-STH	VRHE	HC-STH	VRHE	HC-STH		IPCE	nm	fast cooling	slow cooling		nm	fast cooling	slow cooling
Fast cooling	0.755	-0.942	0.757	0.116	0.754	0.176			Slow cooling		0.754	-0.0606	0.752	0.044	0.754	0.35			0.495	0.176	0.492	0.0147			291	18.4	8.8		290	0	0
	0.755	-0.932	0.756	-0.0126	0.753	0.164					0.753	-0.0555	0.751	0.0359	0.753	0.298			0.468	0.0927	0.466	0.0129			307	32.8	16.4		291	8.77705e-11	4.20316e-11
	0.753	-0.912	0.755	-0.0221	0.752	0.135					0.752	-0.0508	0.749	0.0309	0.752	0.266			0.442	0.129	0.444	0.00111			317	39.6	17.9		292	7.67223e-10	3.69718e-10
	0.752	-0.88	0.754	-0.0344	0.751	0.121					0.75	-0.0463	0.748	0.0274	0.751	0.247			0.416	0.144	0.421	0.00132			334	59.6	29.8		293	3.40838e-09	1.65198e-09
	0.751	-0.871	0.753	-0.0391	0.749	0.104					0.749	-0.0446	0.747	0.0253	0.75	0.217			0.39	0.243	0.396	0.00109			357	76	36.4		294	1.57337e-08	7.6842e-09
	0.75	-0.834	0.753	-0.0426	0.748	0.127					0.748	-0.043	0.746	0.0222	0.749	0.202			0.365	0.427	0.37	0.00118			369	94.7	47		295	5.76961e-08	2.83491e-08
	0.748	-0.804	0.752	-0.0451	0.747	0.112					0.747	-0.234	0.745	0.0307	0.748	0.182			0.338	0.625	0.345	0.00136			385	93.4	46.4		296	2.18398e-07	1.07931e-07
	0.747	-0.00733	0.751	-0.048	0.746	0.105					0.746	-0.237	0.744	0.0275	0.747	0.169			0.313	0.873	0.31	0.0391			397	94	46.4		297	6.19727e-07	3.08515e-07
	0.746	-0.00801	0.749	-0.0507	0.745	0.0969					0.745	-0.231	0.743	0.0233	0.746	0.157			0.286	1.15	0.284	0.044			403	92	46.2		298	1.74293e-06	8.73055e-07
	0.745	-0.009	0.748	-0.052	0.744	0.0902					0.744	-0.229	0.742	0.0215	0.745	0.156			0.26	1.42	0.259	0.071			426	93	46.6		299	4.09969e-06	2.05948e-06
	0.744	-0.00932	0.747	-0.0533	0.743	0.087					0.743	-0.225	0.741	0.019	0.744	0.136			0.234	1.69	0.232	0.107			453	90.3	47.6		300	8.85721e-06	4.47017e-06
	0.743	-0.0105	0.746	-0.0529	0.741	0.0832					0.742	-0.218	0.74	0.0171	0.743	0.128			0.208	1.92	0.205	0.181			479	90.5	46.9		301	1.85043e-05	9.3744e-06
	0.742	-0.0121	0.746	-0.0528	0.74	0.0804					0.742	-0.214	0.739	0.016	0.742	0.12			0.182	2.09	0.179	0.29			506	90	46.5		302	3.49515e-05	1.77421e-05
	0.74	-0.012	0.744	0.0383	0.739	0.0781					0.741	-0.207	0.738	0.0152	0.741	0.113			0.157	2.17	0.154	0.391			539	90.3	46.2		303	7.0318e-05	3.57572e-05
	0.739	-0.0124	0.743	0.0301	0.738	0.0768					0.74	-0.208	0.737	0.0144	0.74	0.108			0.129	2.14	0.128	0.493			565	90.4	44.4		304	0.000130613	6.63959e-05
	0.738	-0.0126	0.742	0.0285	0.737	0.0743					0.739	-0.196	0.736	0.0131	0.74	0.104			0.102	1.97	0.0938	0.69			591	90	45.1		305	0.000228424	0.000115884
	0.737	-0.0134	0.741	0.0278	0.736	0.0727					0.738	-0.199	0.735	0.0125	0.739	0.1			0.0758	1.65	0.0924	0.695			627	88.8	44.3		306	0.000364368	0.000184491
	0.737	-0.0141	0.74	0.027	0.735	0.0716					0.737	-0.188	0.734	0.0118	0.737	0.0936			0.0472	1.17	0.0912	0.698			656	86.7	43.5		307	0.000550268	0.000277819
	0.736	-0.0143	0.739	0.0268	0.735	0.071					0.736	-0.0325	0.733	0.0111	0.736	0.0878			0.0201	0.541	0.0647	0.66			662	86.4	43.6		308	0.000820401	0.000412198
	0.734	-0.0145	0.739	0.026	0.734	0.0334					0.734	-0.0348	0.733	0.0107	0.735	0.0847			-0.00601	-0.173	0.0641	0.654			707	82.9	42.5		309	0.00115	0.000574851
	0.732	-0.887	0.738	0.0254	0.733	0.0322					0.734	-0.0347	0.732	0.00396	0.734	0.0814			-0.0241	-0.00113	0.0459	0.537			728	76.3	38.7		310	0.00155	0.000767707
	0.731	-0.904	0.737	0.0246	0.731	0.0292					0.733	-0.0348	0.731	0.00509	0.733	0.0767			--	--	0.0222	0.306			764	77	38.5		311	0.00214	0.00105
	0.731	-0.851	0.736	0.0242	0.731	0.0283					0.732	-0.0345	0.73	0.00452	0.732	0.0727			--	--	-0.00454	-0.0695			800	73.9	37		312	0.00293	0.00143
	0.729	-0.805	0.735	0.0235	0.73	0.0267					0.731	-0.0345	0.729	0.00444	0.731	0.0744			--	--	--	--			820	70.5	35.5		313	0.00386	0.00187
	0.729	-0.759	0.734	0.0229	0.729	0.0257					0.73	-0.0342	0.728	0.00416	0.729	0.075			--	--	--	--			865	59	29.6		314	0.00492	0.00237
	0.728	-0.735	0.733	0.0226	0.728	0.0234					0.729	-0.0339	0.727	0.00447	0.729	0.0742			--	--	--	--			914	38.6	19.5		315	0.00615	0.00293
	0.728	-0.706	0.732	0.0214	0.727	0.0208					0.728	-0.0336	0.725	0.00361	0.728	0.0713			--	--	--	--			950	26.1	12.6		316	0.00742	0.00351
	0.726	-0.672	0.73	-0.121	0.726	0.0197					0.727	-0.0333	0.724	0.00322	0.727	0.0709			--	--	--	--			968	20.2	9.02		317	0.0089	0.00418
	0.726	-0.651	0.729	-0.119	0.725	0.0183					0.726	-0.0332	0.723	0.00366	0.726	0.0679			--	--	--	--			1010	12.2	5.29		318	0.01067	0.00499
	0.725	-0.627	0.728	-0.114	0.724	0.0156					0.725	-0.0333	0.722	0.00292	0.725	0.067			--	--	--	--			1020	10.4	4.54		319	0.01267	0.00588
	0.724	-0.602	0.727	-0.112	0.723	0.0142					0.724	-0.0332	0.721	0.00279	0.724	0.066			--	--	--	--							320	0.01487	0.00688
	0.723	-0.563	0.726	-0.105	0.722	0.0633					0.723	-0.033	0.72	0.0105	0.723	0.0628			--	--	--	--							321	0.01738	0.00801
	0.722	-0.532	0.725	-0.103	0.721	0.0592					0.721	-0.252	0.719	0.00719	0.722	0.062			--	--	--	--							322	0.02006	0.00922
	0.721	-0.0104	0.724	-0.0987	0.72	0.0583					0.72	-0.236	0.718	0.00633	0.721	0.0594			--	--	--	--							323	0.02259	0.01037
	0.72	-0.0125	0.723	-0.0968	0.719	0.0576					0.719	-0.231	0.718	0.00599	0.719	0.574			--	--	--	--							324	0.02553	0.01171
	0.719	-0.0138	0.722	-0.0955	0.718	0.0572					0.718	-0.219	0.717	0.0055	0.718	0.0521			--	--	--	--							325	0.02896	0.01329
	0.718	-0.0134	0.721	-0.0941	0.718	0.0566					0.717	-0.214	0.717	0.00529	0.717	0.0489			--	--	--	--							326	0.03318	0.01525
	0.717	-0.0133	0.72	-0.0913	0.717	0.0559					0.716	-0.206	0.715	0.00481	0.715	0.0465			--	--	--	--							327	0.0383	0.01765
	0.716	-0.0134	0.719	-0.0899	0.716	0.055					0.715	-0.206	0.715	0.00451	0.715	0.0455			--	--	--	--							328	0.04336	0.02004
	0.715	-0.013	0.718	0.0201	0.714	0.0541					0.715	-0.202	0.714	0.00418	0.714	0.0445			--	--	--	--							329	0.04876	0.02262
	0.714	-0.0138	0.717	0.0166	0.713	0.0535					0.714	-0.194	0.713	0.0041	0.713	0.0433			--	--	--	--							330	0.05516	0.02571
	0.713	-0.0141	0.716	0.0163	0.712	0.0529					0.713	-0.186	0.712	0.00356	0.712	0.042			--	--	--	--							331	0.06159	0.02885
	0.712	-0.0126	0.715	0.016	0.711	0.052					0.712	-0.189	0.711	0.00337	0.71	0.0407			--	--	--	--							332	0.06793	0.03196
	0.711	-0.0124	0.714	0.0154	0.709	0.0513					0.711	-0.184	0.71	0.00316	0.709	0.0395			--	--	--	--							333	0.07464	0.03528
	0.71	-0.0129	0.714	0.0151	0.708	0.0506					0.711	-0.178	0.709	0.00277	0.709	0.0386			--	--	--	--							334	0.08133	0.03862
	0.709	-0.0126	0.713	0.0148	0.707	-0.0372					0.71	-0.0307	0.707	0.00249	0.708	0.0378			--	--	--	--							335	0.08846	0.04219
	0.708	-0.0118	0.712	0.0142	0.706	-0.0345					0.709	-0.0318	0.706	0.00234	0.707	0.0366			--	--	--	--							336	0.09572	0.04585
	0.707	-0.0116	0.71	0.0138	0.705	-0.0323					0.708	-0.0319	0.705	0.00479	0.706	0.0359			--	--	--	--							337	0.10235	0.0492
	0.707	-0.63	0.709	0.0135	0.704	-0.03					0.707	-0.0322	0.704	-0.00258	0.705	0.0354			--	--	--	--							338	0.10926	0.05269
	0.706	-0.625	0.708	0.0132	0.703	-0.0286					0.706	-0.0318	0.703	-0.00303	0.704	0.036			--	--	--	--							339	0.11706	0.05663
	0.705	-0.586	0.707	0.0128	0.702	-0.0283					0.705	-0.0317	0.703	-0.00285	0.703	0.0387			--	--	--	--							340	0.12555	0.06093
	0.703	-0.54	0.706	0.0125	0.701	-0.0281					0.704	-0.0319	0.702	-0.00313	0.703	0.0387			--	--	--	--							341	0.13423	0.06532
	0.702	-0.502	0.705	0.0122	0.7	-0.0259					0.703	-0.0321	0.701	-0.00303	0.702	0.0387			--	--	--	--							342	0.1429	0.06969
	0.701	-0.473	0.705	0.0123	0.7	-0.0259					0.702	-0.0323	0.7	-0.00301	0.701	0.0375			--	--	--	--							343	0.15206	0.0743
	0.7	-0.451	0.704	-0.185	0.698	-0.0257					0.701	-0.0323	0.699	-0.00272	0.7	0.0372			--	--	--	--							344	0.16067	0.07861
	0.699	-0.443	0.703	-0.171	0.698	-0.0247					0.7	-0.0325	0.699	-0.00286	0.699	0.0359			--	--	--	--							345	0.16884	0.08269
	0.698	-0.402	0.702	-0.165	0.697	-0.0243					0.699	-0.0324	0.698	-0.00318	0.697	0.0352			--	--	--	--							346	0.17766	0.08708
	0.697	-0.372	0.701	-0.157	0.697	-0.0239					0.698	-0.0326	0.697	-0.00341	0.696	0.0347			--	--	--	--							347	0.1869	0.09165
	0.696	-0.356	0.7	-0.15	0.696	0.0528					0.697	-0.0328	0.696	-0.00309	0.695	0.0332			--	--	--	--							348	0.1962	0.09625
	0.695	-0.343	0.699	-0.142	0.695	0.0486					0.696	-0.0329	0.695	-0.00371	0.694	0.0335			--	--	--	--							349	0.20533	0.10073
	0.694	-0.00818	0.698	-0.139	0.694	0.0472					0.695	-0.277	0.694	0.00983	0.694	0.0329			--	--	--	--							350	0.21508	0.10549
	0.693	-0.00897	0.697	-0.133	0.693	0.0465					0.694	-0.259	0.693	0.00201	0.693	0.0318			--	--	--	--							351	0.22578	0.1107
	0.693	-0.00859	0.696	-0.129	0.692	0.0458					0.693	-0.238	0.692	0.00127	0.692	0.0297			--	--	--	--							352	0.23652	0.1159
	0.692	-0.00888	0.696	-0.125	0.691	0.0452					0.692	-0.229	0.691	0.000851	0.691	0.0279			--	--	--	--							353	0.24707	0.121
	0.691	-0.00884	0.694	-0.124	0.689	0.0442					0.69	-0.222	0.689	0.000407	0.69	0.0271			--	--	--	--							354	0.25867	0.12658
	0.69	-0.00912	0.694	-0.124	0.688	0.0438					0.69	-0.212	0.688	0.000286	0.689	0.0263			--	--	--	--							355	0.2714	0.1327
	0.689	-0.00911	0.692	-0.121	0.688	0.0434					0.689	-0.202	0.688	4.3e-05	0.689	0.0255			--	--	--	--							356	0.28379	0.13863
	0.688	-0.00906	0.692	0.0136	0.687	0.0432					0.687	-0.194	0.686	2.36e-05	0.688	0.0248			--	--	--	--							357	0.29472	0.14387
	0.687	-0.00931	0.691	0.0111	0.686	0.0427					0.686	-0.19	0.685	-0.000414	0.687	0.0245			--	--	--	--							358	0.30451	0.14856
	0.685	-0.00932	0.69	0.0106	0.685	0.0421					0.685	-0.186	0.684	-0.000483	0.685	0.0235			--	--	--	--							359	0.31466	0.15342
	0.684	-0.00914	0.689	0.0102	0.685	0.0421					0.684	-0.182	0.683	-0.00063	0.685	0.0231			--	--	--	--							360	0.32699	0.15935
	0.684	-0.00884	0.688	0.00962	0.684	0.0417					0.683	-0.0326	0.682	-0.00077	0.684	0.0224			--	--	--	--							361	0.34018	0.1657
	0.683	-0.00914	0.687	0.00931	0.682	0.0408					0.682	-0.0332	0.681	-0.00086	0.682	0.0219			--	--	--	--							362	0.35293	0.17185
	0.68	-0.364	0.686	0.0087	0.681	-0.11					0.681	-0.0334	0.681	-0.000889	0.682	0.0216			--	--	--	--							363	0.36699	0.17868
	0.679	-0.398	0.685	0.00877	0.68	-0.0959					0.68	-0.0336	0.68	-0.00987	0.681	0.021			--	--	--	--							364	0.38229	0.18612
	0.679	-0.389	0.684	0.00828	0.679	-0.0858					0.679	-0.0337	0.679	-0.00764	0.68	0.0205			--	--	--	--							365	0.39822	0.19391
	0.678	-0.357	0.683	0.0078	0.678	-0.0787					0.678	-0.0336	0.678	-0.007	0.679	0.0147			--	--	--	--							366	0.41622	0.20274
	0.677	-0.343	0.682	0.00762	0.677	-0.0714					0.678	-0.0338	0.677	-0.00769	0.678	0.0219			--	--	--	--							367	0.4359	0.21243
	0.675	-0.317	0.681	0.00751	0.676	-0.0687					0.676	-0.034	0.676	-0.00801	0.677	0.0222			--	--	--	--							368	0.45501	0.22188
	0.675	-0.293	0.68	0.00719	0.675	-0.0636					0.675	-0.0342	0.675	-0.00771	0.676	0.0211			--	--	--	--							369	0.47402	0.2313
	0.673	-0.279	0.679	0.00693	0.674	-0.0608					0.674	-0.0342	0.674	-0.00799	0.675	0.0211			--	--	--	--							370	0.49453	0.24149
	0.672	-0.256	0.678	-0.239	0.673	-0.0581					0.673	-0.0346	0.673	-0.00756	0.674	0.0214			--	--	--	--							371	0.51526	0.25182
	0.671	-0.246	0.678	-0.228	0.672	-0.0548					0.672	-0.0347	0.672	-0.00749	0.672	0.0202			--	--	--	--							372	0.535	0.26168
	0.67	-0.23	0.677	-0.218	0.671	-0.0525					0.671	-0.0349	0.671	-0.00769	0.672	0.02			--	--	--	--							373	0.55379	0.27107
	0.669	-0.00512	0.676	-0.194	0.67	-0.0504					0.67	-0.0348	0.67	-0.00815	0.671	0.0191			--	--	--	--							374	0.57093	0.27965
	0.668	-0.0056	0.675	-0.186	0.669	0.0432					0.67	-0.0349	0.669	-0.00775	0.67	0.0198			--	--	--	--							375	0.58769	0.28805
	0.667	-0.0061	0.674	-0.172	0.669	0.0416					0.669	-0.307	0.669	-0.00838	0.669	0.0193			--	--	--	--							376	0.60621	0.29733
	0.666	-0.00664	0.674	-0.164	0.668	0.041					0.668	-0.285	0.668	0.00405	0.667	0.0361			--	--	--	--							377	0.62653	0.30752
	0.665	-0.00702	0.672	-0.154	0.666	0.0393					0.667	-0.271	0.666	-0.000703	0.667	0.0204			--	--	--	--							378	0.64948	0.31903
	0.664	-0.00713	0.672	-0.151	0.665	0.0385					0.666	-0.24	0.665	-0.00108	0.666	0.0171			--	--	--	--							379	0.67287	0.33075
	0.663	-0.00696	0.671	-0.145	0.664	0.0376					0.665	-0.224	0.664	-0.0013	0.665	0.0166			--	--	--	--							380	0.69395	0.34131
	0.662	-0.00694	0.67	-0.141	0.663	0.0371					0.663	-0.217	0.664	-0.00156	0.664	0.0162			--	--	--	--							381	0.71527	0.35198
	0.661	-0.00693	0.669	-0.138	0.662	0.0366					0.663	-0.205	0.663	-0.00154	0.664	0.0158			--	--	--	--							382	0.73489	0.36178
	0.66	-0.00746	0.669	-0.136	0.661	0.0361					0.662	-0.199	0.662	-0.00174	0.663	0.0153			--	--	--	--							383	0.75	0.36933
	0.66	-0.00705	0.667	-0.131	0.661	0.0356					0.661	-0.201	0.661	-0.002	0.662	0.0145			--	--	--	--							384	0.76398	0.37629
	0.659	-0.00708	0.666	0.016	0.659	0.035					0.66	-0.191	0.659	-0.0021	0.66	0.0141			--	--	--	--							385	0.78112	0.38481
	0.658	-0.00738	0.665	0.0134	0.658	0.0345					0.659	-0.188	0.659	-0.00212	0.659	0.0138			--	--	--	--							386	0.79988	0.39413
	0.658	-0.00726	0.665	0.012	0.657	0.0342					0.658	-0.177	0.658	-0.00224	0.658	0.013			--	--	--	--							387	0.81835	0.40329
	0.657	-0.00727	0.664	0.0109	0.656	0.034					0.657	-0.019	0.657	-0.00238	0.657	0.0131			--	--	--	--							388	0.83708	0.41257
	0.656	-0.00724	0.662	0.00923	0.655	-0.193					0.656	-0.0343	0.656	-0.00248	0.656	0.0129			--	--	--	--							389	0.85638	0.42211
	0.655	-0.312	0.662	0.00863	0.654	-0.155					0.655	-0.0347	0.654	-0.00265	0.656	0.0123			--	--	--	--							390	0.87811	0.43283
	0.654	-0.298	0.66	0.00774	0.654	-0.142					0.654	-0.0347	0.653	-0.0105	0.654	0.012			--	--	--	--							391	0.90237	0.44479
	0.654	-0.29	0.66	0.00728	0.653	-0.129					0.653	-0.0348	0.652	-0.0126	0.653	0.00351			--	--	--	--							392	0.92671	0.45679
	0.652	-0.261	0.659	0.00659	0.652	-0.11					0.652	-0.035	0.652	-0.0135	0.652	0.00873			--	--	--	--							393	0.94562	0.46609
	0.651	-0.24	0.658	0.00638	0.65	-0.102					0.651	-0.035	0.65	-0.0131	0.651	0.00988			--	--	--	--							394	0.96015	0.47324
	0.65	-0.229	0.657	0.00596	0.65	-0.0941					0.651	-0.0348	0.649	-0.0128	0.651	0.00961			--	--	--	--							395	0.97964	0.48283
	0.649	-0.213	0.656	0.00531	0.649	-0.0915					0.649	-0.0347	0.648	-0.0118	0.65	0.00908			--	--	--	--							396	1.0031	0.49438
	0.648	-0.192	0.655	0.00501	0.647	-0.0819					0.648	-0.0347	0.647	-0.0126	0.649	0.0091			--	--	--	--							397	1.02086	0.50314
	0.647	-0.176	0.654	0.00442	0.646	-0.0763					0.648	-0.0347	0.646	-0.012	0.648	0.00901			--	--	--	--							398	1.04009	0.51264
	0.646	-0.163	0.653	0.00424	0.646	-0.0732					0.647	-0.0342	0.645	-0.0122	0.647	0.00927			--	--	--	--							399	1.06898	0.52695
	0.645	-0.149	0.652	-0.304	0.645	-0.07					0.646	-0.0343	0.644	-0.0114	0.646	0.00958			--	--	--	--							400	1.10178	0.54324
	0.644	-0.135	0.651	-0.261	0.644	-0.0674					0.645	-0.0341	0.642	-0.0114	0.644	0.00861			--	--	--	--							401	1.1359	0.56022
	0.643	0.0491	0.65	-0.238	0.644	0.0516					0.643	-0.0335	0.641	-0.00067	0.644	0.00799			--	--	--	--							402	1.17134	0.57794
	0.643	0.0411	0.649	-0.212	0.643	0.0433					0.643	-0.338	0.64	-0.00118	0.643	0.00873			--	--	--	--							403	1.20672	0.59569
	0.642	0.0319	0.648	-0.198	0.642	0.0393					0.642	-0.33	0.639	-0.00159	0.642	0.00839			--	--	--	--							404	1.24164	0.61327
	0.641	0.0247	0.648	-0.19	0.641	0.0368					0.641	-0.271	0.638	-0.00186	0.641	0.0148			--	--	--	--							405	1.27634	0.63081
	0.639	0.0198	0.647	-0.181	0.64	0.0354					0.64	-0.255	0.637	-0.00213	0.639	0.0106			--	--	--	--							406	1.31015	0.64797
	0.638	0.0159	0.646	-0.165	0.639	0.0346					0.639	-0.232	0.636	-0.00228	0.638	0.00984			--	--	--	--							407	1.34322	0.6648
	0.637	0.0139	0.644	-0.154	0.638	0.0336					0.638	-0.206	0.635	-0.00247	0.637	0.00919			--	--	--	--							408	1.37672	0.68187
	0.636	0.0126	0.643	-0.143	0.637	0.0323					0.637	-0.202	0.634	-0.00257	0.636	0.00883			--	--	--	--							409	1.41216	0.69993
	0.635	0.0115	0.642	-0.137	0.636	0.0317					0.636	-0.183	0.633	-0.0028	0.636	0.00857			--	--	--	--							410	1.44614	0.71725
	0.634	0.00971	0.641	-0.132	0.635	0.0312					0.634	-0.176	0.632	-0.00275	0.634	0.00811			--	--	--	--							411	1.47938	0.73419
	0.634	0.00878	0.639	0.0328	0.634	0.0304					0.634	-0.169	0.631	-0.003	0.633	0.00774			--	--	--	--							412	1.51574	0.75271
	0.632	0.00782	0.638	0.0244	0.634	0.03					0.633	-0.169	0.63	-0.00307	0.632	0.00763			--	--	--	--							413	1.55261	0.77148
	0.631	0.00667	0.638	0.0215	0.633	0.0295					0.632	-0.161	0.629	-0.00532	0.632	0.00771			--	--	--	--							414	1.58869	0.7898
	0.63	0.00585	0.637	0.0176	0.631	0.0286					0.631	-0.159	0.628	-0.0209	0.631	0.00744			--	--	--	--							415	1.62539	0.80838
	0.63	0.00223	0.636	0.0158	0.63	0.0281					0.63	-0.156	0.627	-0.0198	0.629	0.00694			--	--	--	--							416	1.66348	0.82762
	0.629	-0.288	0.635	0.0127	0.63	0.0268					0.63	-0.0224	0.625	-0.0178	0.628	0.00673			--	--	--	--							417	1.70187	0.84696
	0.628	-0.267	0.634	0.0112	0.629	-0.227					0.629	-0.0229	0.625	-0.0176	0.627	0.00661			--	--	--	--							418	1.73914	0.86572
	0.627	-0.222	0.633	0.00933	0.628	-0.2					0.627	-0.0229	0.623	-0.017	0.626	-0.00724			--	--	--	--							419	1.77654	0.88447
	0.626	-0.189	0.631	0.0067	0.628	-0.16					0.626	-0.023	0.622	-0.0162	0.624	-0.00166			--	--	--	--							420	1.81327	0.90287
	0.625	-0.142	0.63	0.0058	0.627	-0.148					0.625	-0.0227	0.621	-0.0155	0.623	-0.00124			--	--	--	--							421	1.85095	0.92172
	0.624	-0.114	0.629	0.00537	0.626	-0.134					0.623	-0.0228	0.62	-0.0158	0.622	-0.00075			--	--	--	--							422	1.89092	0.9417
	0.623	-0.0924	0.629	0.00497	0.625	-0.117					0.622	-0.0229	0.619	-0.0144	0.621	-6.68e-05			--	--	--	--							423	1.93012	0.96129
	0.622	-0.0787	0.628	0.00385	0.624	-0.105					0.621	-0.0228	0.617	-0.0151	0.62	9.96e-05			--	--	--	--							424	1.96869	0.98057
	0.62	-0.0656	0.627	0.0034	0.622	-0.0971					0.62	-0.0229	0.616	-0.0147	0.618	0.000371			--	--	--	--							425	2.00783	1.00015
	0.619	-0.0568	0.626	-0.378	0.621	-0.0918					0.619	-0.0229	0.616	0.0016	0.618	0.000312			--	--	--	--							426	2.04707	1.01981
	0.618	-0.0524	0.625	-0.312	0.621	-0.0892					0.618	-0.0231	0.615	3.48e-05	0.616	-0.000579			--	--	--	--							427	2.08515	1.03893
	0.617	0.153	0.624	-0.256	0.619	-0.0815					0.617	-0.0229	0.614	-0.000693	0.615	-0.000197			--	--	--	--							428	2.1228	1.05787
	0.616	0.0989	0.623	-0.225	0.618	-0.0785					0.616	-0.208	0.613	-0.00119	0.614	0.0145			--	--	--	--							429	2.15928	1.07627
	0.615	0.0634	0.622	-0.19	0.617	0.0587					0.615	-0.258	0.612	-0.0017	0.613	0.00865			--	--	--	--							430	2.19084	1.09222
	0.613	0.0485	0.62	-0.165	0.616	0.0498					0.614	-0.231	0.611	-0.00199	0.612	0.0068			--	--	--	--							431	2.21758	1.10577
	0.612	0.0384	0.619	-0.144	0.615	0.0406					0.613	-0.203	0.61	-0.00222	0.61	0.00596			--	--	--	--							432	2.25153	1.12301
	0.612	0.0341	0.619	-0.139	0.614	0.0367					0.612	-0.188	0.609	-0.00236	0.61	0.00548			--	--	--	--							433	2.2925	1.14386
	0.611	0.0273	0.617	-0.12	0.613	0.0328					0.611	-0.178	0.608	-0.0025	0.609	0.005			--	--	--	--							434	2.33055	1.16326
	0.61	0.0241	0.616	-0.112	0.612	0.0302					0.61	-0.166	0.607	-0.00267	0.608	0.00478			--	--	--	--							435	2.36895	1.18286
	0.608	0.0199	0.615	-0.108	0.611	0.0287					0.609	-0.158	0.606	-0.00285	0.607	0.00441			--	--	--	--							436	2.41114	1.20443
	0.608	0.0178	0.613	0.0779	0.61	0.0275					0.608	-0.154	0.605	-0.00313	0.606	0.00422			--	--	--	--							437	2.45584	1.22728
	0.607	0.0166	0.613	0.0552	0.609	0.0264					0.607	-0.144	0.604	-0.00319	0.605	0.004			--	--	--	--							438	2.49833	1.24903
	0.606	0.0144	0.612	0.0425	0.608	0.0258					0.605	-0.141	0.604	-0.00318	0.604	0.00388			--	--	--	--							439	2.53738	1.26905
	0.605	0.0129	0.611	0.0315	0.607	0.0248					0.604	-0.015	0.602	-0.0343	0.603	0.00371			--	--	--	--							440	2.57857	1.29019
	0.604	0.0117	0.61	0.025	0.606	0.024					0.603	-0.016	0.601	-0.025	0.602	0.00351			--	--	--	--							441	2.62235	1.31268
	0.602	-0.376	0.61	0.022	0.605	0.023					0.602	-0.0168	0.601	-0.0242	0.601	0.00328			--	--	--	--							442	2.66743	1.33587
	0.601	-0.207	0.609	0.0172	0.604	0.0224					0.601	-0.0172	0.599	-0.0216	0.6	-0.0172			--	--	--	--							443	2.71445	1.36009
	0.6	-0.114	0.608	0.0144	0.602	-0.334					0.601	-0.0175	0.598	-0.0203	0.599	-0.011			--	--	--	--							444	2.76126	1.38425
	0.599	-0.0757	0.607	0.0111	0.601	-0.241					0.599	-0.0181	0.597	-0.0202	0.598	-0.00908			--	--	--	--							445	2.80839	1.4086
	0.598	-0.055	0.606	0.0092	0.6	-0.179					0.598	-0.0186	0.596	-0.019	0.596	-0.00815			--	--	--	--							446	2.85395	1.4322
	0.597	-0.0467	0.604	0.00645	0.599	-0.16					0.597	-0.0189	0.595	-0.0181	0.595	-0.00725			--	--	--	--							447	2.90001	1.45613
	0.596	-0.0421	0.603	0.0048	0.598	-0.142					0.596	-0.0194	0.594	-0.0171	0.594	-0.00653			--	--	--	--							448	2.94934	1.4818
	0.594	-0.0388	0.602	0.00361	0.597	-0.119					0.595	-0.0196	0.592	-0.0174	0.593	-0.00579			--	--	--	--							449	2.99892	1.50765
	0.594	-0.0324	0.601	0.00312	0.595	-0.101					0.594	-0.0197	0.591	0.0169	0.593	-0.00512			--	--	--	--							450	3.04935	1.534
	0.593	-0.0371	0.6	-0.56	0.594	-0.0892					0.592	-0.0199	0.59	0.00247	0.592	-0.0052			--	--	--	--							451	3.10165	1.56137
	0.591	0.175	0.599	-0.369	0.593	-0.0832					0.592	-0.0201	0.588	0.000592	0.591	-0.00496			--	--	--	--							452	3.15377	1.58874
	0.591	0.124	0.598	-0.287	0.593	-0.0783					0.591	-0.0204	0.588	-0.000133	0.59	-0.00471			--	--	--	--							453	3.20281	1.61457
	0.59	0.0803	0.597	-0.209	0.592	-0.0725					0.59	-0.408	0.587	-0.000715	0.589	-0.0046			--	--	--	--							454	3.2516	1.64033
	0.589	0.0601	0.597	-0.177	0.59	0.117					0.589	-0.282	0.586	-0.00118	0.588	-0.0052			--	--	--	--							455	3.30193	1.66696
	0.587	0.0466	0.596	-0.144	0.59	0.0774					0.588	-0.235	0.585	-0.00174	0.587	0.015			--	--	--	--							456	3.35291	1.69396
	0.586	0.0374	0.595	-0.125	0.589	0.0597					0.587	-0.192	0.584	-0.00201	0.586	0.00656			--	--	--	--							457	3.40494	1.72153
	0.585	0.0324	0.594	-0.116	0.588	0.0456					0.586	-0.172	0.583	-0.0023	0.585	0.00523			--	--	--	--							458	3.45665	1.74898
	0.584	0.0264	0.593	-0.111	0.587	0.0403					0.585	-0.156	0.582	-0.00242	0.584	0.00466			--	--	--	--							459	3.50765	1.77609
	0.583	0.0243	0.592	-0.109	0.586	0.0336					0.584	-0.147	0.581	-0.00275	0.583	0.00344			--	--	--	--							460	3.55833	1.80306
	0.582	0.0216	0.591	-0.105	0.585	0.0305					0.583	-0.131	0.58	-0.00301	0.582	0.00295			--	--	--	--							461	3.60981	1.83047
	0.581	0.0183	0.59	-0.102	0.583	0.0272					0.582	-0.125	0.579	-0.00304	0.58	0.0024			--	--	--	--							462	3.66252	1.85852
	0.58	0.0159	0.588	0.176	0.582	0.025					0.581	-0.119	0.578	-0.00321	0.579	0.00195			--	--	--	--							463	3.7157	1.88678
	0.578	0.0139	0.588	0.0821	0.581	0.0237					0.58	-0.115	0.577	-0.0474	0.578	0.00178			--	--	--	--							464	3.7683	1.91472
	0.578	0.0127	0.587	0.05	0.58	0.022					0.579	0.0149	0.576	-0.0343	0.576	0.00144			--	--	--	--							465	3.81994	1.94208
	0.577	-0.855	0.585	0.028	0.579	0.021					0.578	0.00179	0.575	-0.0302	0.576	0.00138			--	--	--	--							466	3.87198	1.96959
	0.576	-0.385	0.584	0.0221	0.578	0.0197					0.577	-0.00476	0.573	-0.0257	0.575	0.0011			--	--	--	--							467	3.92357	1.99682
	0.575	-0.199	0.583	0.0153	0.577	0.0191					0.576	-0.00709	0.572	-0.0238	0.573	-0.0412			--	--	--	--							468	3.97527	2.02404
	0.574	-0.0866	0.582	0.0112	0.577	0.0186					0.575	-0.01	0.571	-0.0206	0.572	-0.0266			--	--	--	--							469	4.02837	2.05191
	0.573	-0.0529	0.581	0.00934	0.576	-0.355					0.574	-0.0111	0.569	-0.0201	0.572	-0.0205			--	--	--	--							470	4.08075	2.07937
	0.572	-0.0457	0.58	0.00795	0.574	-0.246					0.573	-0.0129	0.568	-0.0194	0.57	-0.0147			--	--	--	--							471	4.13272	2.10653
	0.571	-0.0413	0.579	0.00632	0.574	-0.206					0.572	-0.0137	0.567	-0.0169	0.568	-0.0129			--	--	--	--							472	4.18668	2.13467
	0.57	-0.0382	0.578	0.00434	0.573	-0.137					0.572	-0.0143	0.566	-0.0169	0.567	-0.0104			--	--	--	--							473	4.2411	2.16301
	0.569	-0.035	0.577	0.00328	0.572	-0.113					0.57	-0.0151	0.564	-0.0161	0.566	-0.0108			--	--	--	--							474	4.29489	2.19098
	0.568	-0.0344	0.576	0.00181	0.571	-0.0961					0.569	-0.0156	0.564	0.0141	0.565	-0.00919			--	--	--	--							475	4.35001	2.21959
	0.566	-0.0339	0.575	0.000642	0.57	-0.0857					0.568	-0.016	0.563	0.00786	0.564	-0.00879			--	--	--	--							476	4.4052	2.24823
	0.565	-0.0326	0.574	-0.94	0.569	-0.0749					0.568	-0.0163	0.562	0.00504	0.563	-0.00837			--	--	--	--							477	4.4597	2.27648
	0.564	0.204	0.572	-0.501	0.568	-0.0713					0.567	-0.0169	0.561	0.00369	0.562	-0.00846			--	--	--	--							478	4.51536	2.3053
	0.563	0.121	0.572	-0.312	0.567	-0.0657					0.565	-0.0175	0.56	0.00213	0.561	0.0289			--	--	--	--							479	4.57146	2.33435
	0.562	0.0852	0.57	-0.177	0.566	-0.0638					0.564	-0.269	0.56	0.00115	0.56	0.0104			--	--	--	--							480	4.62758	2.36339
	0.562	0.0662	0.569	-0.133	0.565	-0.0606					0.563	-0.239	0.559	0.000382	0.559	0.00649			--	--	--	--							481	4.68424	2.39269
	0.561	0.0491	0.568	-0.118	0.564	0.171					0.562	-0.174	0.558	-0.000268	0.558	0.00538			--	--	--	--							482	4.7411	2.42211
	0.559	0.0393	0.567	-0.112	0.562	0.0642					0.561	-0.151	0.557	-0.000805	0.558	0.00419			--	--	--	--							483	4.79781	2.45146
	0.559	0.0349	0.566	-0.104	0.561	0.0471					0.56	-0.145	0.555	-0.00171	0.556	0.00286			--	--	--	--							484	4.85373	2.48038
	0.558	0.0305	0.566	-0.103	0.56	0.0364					0.559	-0.122	0.554	-0.002	0.555	0.00239			--	--	--	--							485	4.90912	2.50901
	0.557	0.0271	0.564	-0.0933	0.559	0.0315					0.558	-0.114	0.553	-0.00235	0.555	0.00201			--	--	--	--							486	4.95927	2.53494
	0.555	0.0221	0.563	-0.0891	0.558	0.0279					0.557	-0.11	0.552	-0.00251	0.554	0.00145			--	--	--	--							487	5.00697	2.55961
	0.555	0.0201	0.562	0.00988	0.557	0.0262					0.556	-0.104	0.551	-0.00271	0.553	0.00127			--	--	--	--							488	5.05953	2.58677
	0.553	0.0174	0.561	0.105	0.556	0.023					0.555	-0.105	0.55	-0.00283	0.552	0.00104			--	--	--	--							489	5.11267	2.61421
	0.552	0.0148	0.56	0.0645	0.555	0.0205					0.554	-0.102	0.549	-0.0608	0.551	0.000635			--	--	--	--							490	5.16735	2.64245
	0.55	-1.05	0.559	0.0401	0.554	0.0199					0.553	0.0677	0.548	-0.0463	0.55	0.00036			--	--	--	--							491	5.22404	2.67174
	0.55	-0.286	0.558	0.0309	0.553	0.0186					0.551	0.014	0.547	-0.0349	0.549	0.000276			--	--	--	--							492	5.27842	2.69984
	0.548	-0.0743	0.557	0.0223	0.552	0.0171					0.551	0.00454	0.546	-0.0297	0.548	5.78e-05			--	--	--	--							493	5.33343	2.72828
	0.547	-0.046	0.556	0.0176	0.551	0.0158					0.549	-0.00309	0.545	-0.0254	0.547	0.000209			--	--	--	--							494	5.38972	2.75739
	0.546	-0.0413	0.555	0.0127	0.55	0.0151					0.549	-0.00552	0.543	-0.0209	0.546	-0.0404			--	--	--	--							495	5.44715	2.78707
	0.545	-0.0426	0.553	0.00837	0.548	-0.376					0.548	-0.00786	0.542	-0.02	0.545	-0.0297			--	--	--	--							496	5.50495	2.81691
	0.544	-0.0351	0.552	0.00552	0.548	-0.199					0.547	-0.00942	0.54	-0.0191	0.544	-0.0227			--	--	--	--							497	5.56187	2.84631
	0.543	-0.0314	0.551	0.00441	0.547	-0.165					0.546	-0.0105	0.54	-0.0187	0.544	-0.0185			--	--	--	--							498	5.61859	2.87561
	0.542	-0.0359	0.551	0.00338	0.546	-0.103					0.545	-0.0115	0.539	-0.0166	0.543	-0.0156			--	--	--	--							499	5.67463	2.90457
	0.541	-0.0349	0.55	0.00212	0.545	-0.0862					0.544	-0.0122	0.538	-0.0187	0.541	-0.0147			--	--	--	--							500	5.73066	2.93353
	0.539	-0.029	0.549	0.00116	0.544	-0.0761					0.543	-0.0135	0.537	-0.0166	0.54	-0.0115			--	--	--	--							501	5.78583	2.96205
	0.539	-0.0331	0.548	-0.000433	0.543	-0.0731					0.542	-0.0145	0.536	0.0268	0.539	-0.0116			--	--	--	--							502	5.84023	2.99017
	0.537	0.417	0.547	-0.706	0.542	-0.0674					0.541	-0.015	0.535	0.0091	0.538	-0.0103			--	--	--	--							503	5.89597	3.01898
	0.536	0.146	0.546	-0.352	0.54	-0.0633					0.54	-0.0158	0.535	0.00654	0.537	-0.00948			--	--	--	--							504	5.95113	3.04749
	0.535	0.0873	0.546	-0.211	0.539	-0.0595					0.539	-0.0162	0.533	0.00369	0.536	-0.011			--	--	--	--							505	6.00637	3.07605
	0.534	0.062	0.545	-0.147	0.538	-0.0586					0.538	-0.657	0.532	0.00233	0.536	-0.0103			--	--	--	--							506	6.0648	3.10625
	0.533	0.0553	0.544	-0.128	0.537	-0.0606					0.537	-0.504	0.532	0.00167	0.535	-0.00857			--	--	--	--							507	6.12322	3.13643
	0.532	0.0417	0.543	-0.118	0.536	0.133					0.536	-0.215	0.531	0.000172	0.534	0.0201			--	--	--	--							508	6.17975	3.16563
	0.531	0.0356	0.542	-0.107	0.536	0.0859					0.536	-0.187	0.53	-0.000588	0.533	0.00926			--	--	--	--							509	6.23702	3.19521
	0.53	0.0292	0.541	-0.102	0.535	0.0651					0.535	-0.149	0.529	-0.000979	0.532	0.00547			--	--	--	--							510	6.29501	3.22514
	0.529	0.025	0.54	-0.0939	0.534	0.0464					0.534	-0.123	0.528	-0.00155	0.531	0.00416			--	--	--	--							511	6.35291	3.25502
	0.528	0.0224	0.539	-0.096	0.533	0.0368					0.533	-0.112	0.526	-0.00209	0.53	0.00287			--	--	--	--							512	6.41226	3.28563
	0.527	0.0203	0.538	-0.0922	0.532	0.0291					0.532	-0.0987	0.525	-0.00244	0.529	0.00239			--	--	--	--							513	6.4707	3.31579
	0.527	0.0184	0.536	-0.0871	0.531	0.0233					0.532	-0.102	0.524	-0.00277	0.528	0.00161			--	--	--	--							514	6.52686	3.34479
	0.525	0.0155	0.536	0.45	0.529	0.0203					0.531	-0.0986	0.523	-0.00294	0.527	0.00135			--	--	--	--							515	6.58337	3.37395
	0.524	0.0137	0.535	0.12	0.529	0.0184					0.53	-0.0958	0.522	-0.0586	0.526	0.000554			--	--	--	--							516	6.64107	3.40372
	0.524	0.0124	0.533	0.0567	0.528	0.0162					0.529	-0.0951	0.521	-0.0484	0.525	0.000573			--	--	--	--							517	6.69378	3.4309
	0.522	-1.68	0.532	0.0351	0.526	0.014					0.528	-0.0876	0.52	-0.0355	0.524	7.51e-05					--	--							518	6.74463	3.45712
	0.521	-0.0618	0.531	0.0272	0.525	0.0123					0.526	0.0565	0.519	-0.026	0.523	1.44e-05					--	--							519	6.79813	3.48472
	0.52	-0.0419	0.53	0.0175	0.523	0.0109					0.526	0.0245	0.518	-0.0242	0.523	-0.000152					--	--							520	6.85329	3.51318
	0.519	-0.0405	0.53	0.0148	0.521	-0.391					0.524	0.00416	0.516	-0.02	0.522	-0.000468					--	--							521	6.91113	3.54306
	0.518	-0.0352	0.529	0.0102	0.52	-0.149					0.523	-0.00193	0.516	-0.0219	0.521	-0.000653					--	--							522	6.96987	3.57343
	0.517	-0.0342	0.527	0.00473	0.519	-0.105					0.522	-0.00477	0.514	-0.0191	0.52	-0.0351					--	--							523	7.02756	3.60332
	0.517	-0.0369	0.526	0.00257	0.517	-0.0863					0.521	-0.00765	0.513	-0.0201	0.519	-0.0247					--	--							524	7.08566	3.63348
	0.516	-0.0401	0.525	0.0115	0.516	-0.077					0.52	-0.00962	0.512	-0.0179	0.517	-0.0196					--	--							525	7.1456	3.66467
	0.515	-0.0307	0.523	-0.00074	0.515	-0.0779					0.52	-0.0103	0.511	-0.0188	0.516	-0.0148					--	--							526	7.20445	3.69536
	0.514	-0.0399	0.521	-0.52	0.514	-0.0721					0.517	-0.0125	0.51	0.0304	0.515	-0.012					--	--							527	7.25879	3.72377
	0.513	-0.0337	0.52	-0.226	0.513	-0.0708					0.517	-0.0132	0.509	0.016	0.514	-0.011					--	--							528	7.31314	3.75226
	0.512	-0.0355	0.519	-0.133	0.512	-0.0707					0.516	-0.0141	0.509	0.0101	0.513	-0.0113					--	--							529	7.37251	3.7834
	0.51	0.332	0.518	-0.11	0.511	-0.0705					0.515	-0.0147	0.508	0.00741	0.511	-0.0111					--	--							530	7.43206	3.81465
	0.51	0.143	0.517	-0.102	0.509	0.224					0.513	-0.0154	0.507	0.00352	0.51	-0.00919					--	--							531	7.4921	3.84618
	0.509	0.0874	0.516	-0.098	0.508	0.0883					0.512	-0.442	0.505	0.00142	0.509	-0.00942					--	--							532	7.55328	3.87832
	0.508	0.0684	0.515	-0.0914	0.508	0.0638					0.511	-0.209	0.504	0.000246	0.508	0.0332					--	--							533	7.61082	3.90849
	0.507	0.0571	0.514	-0.0875	0.507	0.0397					0.51	-0.128	0.503	-0.000481	0.507	0.0146					--	--							534	7.66723	3.93799
	0.506	0.0416	0.513	-0.0822	0.506	0.0293					0.51	-0.11	0.503	-0.00111	0.507	0.0103					--	--							535	7.72627	3.96879
	0.505	0.0331	0.512	-0.0868	0.504	0.0213					0.508	-0.0997	0.502	-0.00178	0.506	0.00597					--	--							536	7.78733	4.00051
	0.504	0.0292	0.511	-0.0793	0.504	0.0181					0.507	-0.0976	0.501	-0.00193	0.505	0.00444					--	--							537	7.84763	4.03171
	0.504	0.0273	0.51	-0.0803	0.503	0.0161					0.506	-0.0951	0.5	-0.00238	0.504	0.00291					--	--							538	7.90736	4.06247
	0.502	0.0215	0.51	0.334	0.502	0.0131					0.505	-0.0924	0.499	-0.00291	0.503	0.00221					--	--							539	7.96812	4.09362
	0.502	0.0182	0.509	0.1	0.501	0.0112					0.504	-0.0954	0.497	-0.00334	0.503	0.00183					--	--							540	8.02741	4.12388
	0.501	0.016	0.508	0.0615	0.5	0.0102					0.504	-0.0905	0.496	-0.124	0.501	0.000886					--	--							541	8.0848	4.15303
	0.499	0.0131	0.507	0.0389	0.499	0.009					0.503	-0.0874	0.495	-0.0743	0.5	0.000323					--	--							542	8.14382	4.18289
	0.498	0.0107	0.506	0.0284	0.498	0.0068					0.501	-0.0821	0.495	-0.0509	0.498	-0.00145					--	--							543	8.20506	4.21377
	0.497	-0.327	0.505	0.0187	0.497	0.00596					0.5	0.041	0.494	-0.0421	0.497	-0.000739					--	--							544	8.26704	4.24493
	0.495	-0.0624	0.504	0.0118	0.496	0.00531					0.499	0.0178	0.493	-0.0275	0.495	-0.00137					--	--							545	8.32953	4.27626
	0.494	-0.0483	0.503	0.00895	0.495	-0.356					0.499	0.00824	0.492	-0.0245	0.493	-0.0376													546	8.39113	4.30711
	0.493	-0.0483	0.502	0.00522	0.493	-0.192					0.497	-0.00273	0.491	-0.0223	0.492	-0.0299													547	8.45293	4.33804
	0.492	-0.0407	0.501	0.00333	0.493	-0.168					0.496	-0.00552	0.49	-0.0211	0.491	-0.0208													548	8.51432	4.36871
	0.491	-0.0431	0.5	0.00221	0.492	-0.123					0.495	-0.00727	0.489	-0.0207	0.491	-0.0202													549	8.57583	4.3994
	0.49	-0.0421	0.499	0.000639	0.49	-0.104					0.494	-0.00899	0.488	-0.023	0.489	-0.0163													550	8.63808	4.43043
	0.489	-0.0444	0.498	-0.000911	0.49	-0.1					0.493	-0.0103	0.488	-0.0225	0.488	-0.0169													551	8.70011	4.46134
	0.488	-0.0422	0.498	-0.00209	0.488	-0.0892					0.493	-0.0108	0.487	-0.0207	0.486	-0.0144													552	8.76278	4.49258
	0.487	-0.0403	0.496	-0.358	0.487	-0.0877					0.491	-0.0125	0.486	-0.0222	0.486	-0.0137													553	8.82524	4.52367
	0.486	-0.0415	0.495	-0.191	0.487	-0.0817					0.49	-0.0136	0.485	-0.0215	0.484	-0.014													554	8.88747	4.5546
	0.484	0.412	0.494	-0.123	0.486	-0.0813					0.489	-0.014	0.484	0.0349	0.483	-0.0139													555	8.95056	4.58593
	0.484	0.182	0.493	-0.107	0.485	-0.0817					0.489	-0.0146	0.482	0.0104	0.481	0.0311													556	9.01335	4.61711
	0.483	0.1	0.492	-0.0966	0.484	-0.0766					0.487	-0.325	0.481	0.00505	0.48	0.0126													557	9.07493	4.64762
	0.482	0.0654	0.491	-0.0913	0.483	0.42					0.486	-0.133	0.48	0.00277	0.479	0.00627													558	9.13649	4.67806
	0.48	0.0456	0.49	-0.0896	0.482	0.105					0.485	-0.116	0.479	0.00146	0.478	0.00326													559	9.19713	4.70802
	0.48	0.0375	0.489	-0.0894	0.482	0.0627					0.484	-0.101	0.478	-2.6e-05	0.477	0.00225													560	9.2567	4.73742
	0.478	0.0276	0.488	-0.0882	0.481	0.0425					0.484	-0.101	0.477	-0.000737	0.476	0.00105													561	9.31864	4.76796
	0.477	0.0216	0.487	-0.087	0.479	0.0287					0.483	-0.092	0.476	-0.00163	0.475	0.000526													562	9.3809	4.79863
	0.476	0.0193	0.485	-0.0903	0.479	0.0207					0.482	-0.0906	0.475	-0.00231	0.474	-0.00032													563	9.44287	4.82913
	0.475	0.0158	0.484	0.313	0.477	0.014					0.481	-0.0913	0.474	-0.00284	0.473	-0.000582													564	9.50547	4.85994
	0.474	0.012	0.483	0.106	0.476	0.0118					0.48	-0.0894	0.473	-0.00314	0.472	-0.00122													565	9.56774	4.89057
	0.473	0.0107	0.481	0.0476	0.475	0.0095					0.479	-0.0891	0.472	-0.0034	0.471	-0.00129													566	9.6286	4.92047
	0.472	0.00876	0.48	0.0308	0.474	0.00683					0.478	-0.0863	0.471	-0.00381	0.47	-0.0018													567	9.6898	4.95055
	0.47	-0.903	0.479	0.0226	0.473	0.00511					0.477	-0.0841	0.47	-0.00406	0.469	-0.00181													568	9.75274	4.9815
	0.469	-0.0841	0.478	0.0183	0.472	0.00403					0.476	-0.0771	0.47	-0.00403	0.467	-0.034													569	9.81472	5.01199
	0.469	-0.0635	0.477	0.0106	0.471	0.00245					0.475	0.143	0.468	-0.0494	0.466	-0.0276													570	9.87603	5.04215
	0.468	-0.0611	0.476	0.00746	0.469	0.0421					0.475	0.0336	0.467	-0.0353	0.465	-0.0237													571	9.93645	5.07189
	0.467	-0.0566	0.475	0.00417	0.468	-0.198					0.473	0.00727	0.466	-0.028	0.464	-0.0222													572	9.99762	5.102
	0.466	-0.0476	0.474	0.00146	0.467	-0.161					0.471	-0.0036	0.466	-0.0262	0.463	-0.021													573	10.0607	5.13308
	0.465	-0.0517	0.473	-0.000674	0.466	-0.137					0.47	-0.00575	0.464	-0.0259	0.462	-0.0202													574	10.1238	5.16424
	0.464	-0.047	0.473	-0.00196	0.465	-0.126					0.468	-0.00881	0.464	-0.023	0.461	-0.0161													575	10.1862	5.19503
	0.463	-0.0487	0.472	-0.00346	0.465	-0.114					0.468	-0.00974	0.462	-0.0263	0.46	-0.0194													576	10.2477	5.22541
	0.462	-0.0415	0.471	-0.00487	0.463	-0.103					0.466	-0.0114	0.461	-0.0255	0.459	-0.017													577	10.3098	5.25615
	0.461	-0.0444	0.47	-0.00574	0.463	-0.099					0.465	-0.0124	0.46	-0.0249	0.458	-0.0196													578	10.3718	5.28683
	0.461	-0.0505	0.469	-0.774	0.461	-0.0947					0.464	-0.0132	0.46	-0.0223	0.458	-0.0162													579	10.4334	5.31734
	0.459	-0.0451	0.468	-0.224	0.461	-0.0934					0.463	-0.0137	0.458	-0.0255	0.457	-0.0195													580	10.4961	5.34842
	0.458	0.342	0.467	-0.157	0.46	-0.0916					0.462	-0.0134	0.458	0.0774	0.456	0.0576													581	10.5595	5.37992
	0.457	0.142	0.466	-0.133	0.459	-0.0884					0.461	-0.0152	0.457	0.0221	0.455	0.0173													582	10.6237	5.41182
	0.456	0.0771	0.464	-0.117	0.457	0.292					0.46	-0.142	0.455	0.00866	0.454	0.00919													583	10.6888	5.44419
	0.455	0.0584	0.463	-0.116	0.456	0.145					0.459	-0.11	0.454	0.00476	0.453	0.0062													584	10.7543	5.47679
	0.454	0.041	0.463	-0.107	0.455	0.0831					0.458	-0.0923	0.453	0.00194	0.452	0.00292													585	10.8196	5.50931
	0.452	0.0286	0.461	-0.108	0.454	0.0524					0.457	-0.0858	0.452	9.25e-05	0.452	0.00214													586	10.8839	5.5414
	0.452	0.0251	0.46	-0.102	0.453	0.0349					0.456	-0.0946	0.451	-0.000934	0.45	0.000813													587	10.9483	5.57354
	0.45	0.0187	0.458	-0.1	0.452	0.0278					0.455	-0.0882	0.45	-0.00133	0.45	5.74e-07													588	11.0127	5.60571
	0.449	0.0159	0.457	0.577	0.452	0.0192					0.454	-0.087	0.449	-0.00235	0.449	-0.000337													589	11.0721	5.63542
	0.449	0.0138	0.456	0.217	0.451	0.0148					0.453	-0.0868	0.448	-0.00275	0.448	-0.00085													590	11.1289	5.6639
	0.448	0.0118	0.455	0.107	0.45	0.01					0.452	-0.072	0.447	-0.00327	0.447	-0.00129													591	11.1897	5.69433
	0.447	0.00933	0.454	0.0508	0.449	0.00774					0.452	-0.078	0.446	-0.00355	0.446	-0.00183													592	11.2519	5.72551
	0.447	0.00813	0.453	0.0402	0.448	0.00534					0.45	-0.0792	0.445	-0.00397	0.446	-0.0021													593	11.314	5.75663
	0.446	0.00601	0.452	0.0245	0.447	0.00378					0.449	0.365	0.444	0.0268	0.445	-0.0023													594	11.3765	5.78798
	0.445	0.00468	0.451	0.017	0.446	0.00172					0.449	0.0511	0.443	-0.0416	0.444	-0.00251													595	11.4386	5.81914
	0.444	-0.676	0.45	0.00883	0.444	-9e-05					0.448	0.0143	0.441	-0.0314	0.443	-0.0029													596	11.5012	5.85064
	0.443	-0.101	0.449	0.00403	0.443	-0.71					0.447	0.00582	0.44	-0.031	0.442	-0.0529													597	11.565	5.88271
	0.441	-0.0586	0.448	0.00117	0.442	-0.292					0.445	-0.00392	0.44	-0.0259	0.44	-0.0368													598	11.6286	5.91468
	0.441	-0.0653	0.447	-0.00101	0.44	-0.195					0.444	-0.0617	0.438	-0.0302	0.439	-0.0306													599	11.6919	5.94651
	0.44	-0.0579	0.446	-0.00285	0.44	-0.16					0.443	-0.009	0.437	-0.0241	0.438	-0.0244													600	11.7556	5.97855
	0.438	-0.0593	0.445	-0.00481	0.438	-0.14					0.442	-0.0107	0.436	-0.0253	0.437	-0.0261													601	11.8194	6.01061
	0.437	-0.0557	0.443	-0.00709	0.437	-0.134					0.442	-0.0113	0.435	-0.0267	0.436	-0.0216													602	11.8823	6.04226
	0.436	-0.0511	0.442	-0.603	0.436	-0.13					0.441	-0.0121	0.434	-0.0249	0.435	-0.026													603	11.9456	6.07402
	0.435	-0.0616	0.441	-0.218	0.435	-0.128					0.44	-0.013	0.433	-0.0237	0.434	-0.0226													604	12.0101	6.10645
	0.434	-0.0611	0.441	-0.197	0.435	-0.126					0.439	-0.0138	0.433	0.131	0.433	-0.025													605	12.0753	6.13919
	0.433	-0.0617	0.439	-0.17	0.434	-0.132					0.438	-0.0145	0.432	0.0334	0.432	-0.0229													606	12.1403	6.17187
	0.432	0.427	0.439	-0.153	0.432	-0.134					0.437	-0.0152	0.432	0.0208	0.431	-0.0225													607	12.2054	6.20459
	0.431	0.15	0.437	-0.142	0.431	0.693					0.435	0.241	0.43	0.00815	0.429	0.0569													608	12.2707	6.23737
	0.43	0.079	0.436	-0.126	0.431	0.386					0.434	-0.0877	0.429	0.00483	0.429	0.0208													609	12.3358	6.27002
	0.429	0.0618	0.435	-0.133	0.43	0.201					0.433	-0.0984	0.429	0.00342	0.428	0.00742													610	12.4006	6.30254
	0.428	0.0396	0.434	-0.132	0.429	0.109					0.432	-0.0929	0.427	0.000305	0.427	0.00352													611	12.4652	6.33492
	0.427	0.0314	0.434	-0.133	0.428	0.0813					0.432	-0.0889	0.425	-0.00128	0.426	0.00184													612	12.5302	6.36747
	0.426	0.0234	0.433	-0.129	0.427	0.0544					0.431	-0.0882	0.424	-0.00233	0.425	0.00016													613	12.5953	6.40009
	0.425	0.016	0.432	-0.132	0.427	0.0343					0.429	-0.0751	0.423	-0.00271	0.424	-0.000884													614	12.6591	6.432
	0.424	0.0118	0.431	0.847	0.426	0.0269					0.428	-0.0773	0.422	-0.00358	0.423	-0.00146													615	12.7231	6.46401
	0.423	0.00937	0.43	0.29	0.425	0.02					0.428	-0.081	0.421	-0.00388	0.422	-0.00246													616	12.7876	6.49619
	0.422	0.00603	0.429	0.126	0.424	0.0137					0.426	-0.0808	0.42	-0.0045	0.421	-0.00313													617	12.8509	6.52775
	0.421	0.00483	0.428	0.0805	0.422	0.00551					0.425	-0.0815	0.418	-0.00509	0.419	-0.0036													618	12.9151	6.55976
	0.421	0.00394	0.427	0.0509	0.422	0.00277					0.425	0.159	0.417	-0.166	0.419	-0.00456													619	12.9808	6.59245
	0.42	0.00199	0.426	0.0318	0.421	0.000958					0.424	0.0248	0.416	-0.0666	0.418	-0.00381													620	13.0466	6.62525
	0.418	-0.367	0.425	0.0192	0.42	-0.00141					0.423	0.00711	0.415	-0.0368	0.417	-0.00429													621	13.1128	6.65814
	0.417	-0.0947	0.424	0.0102	0.419	-0.00245					0.421	-0.00441	0.415	-0.0376	0.416	-0.101													622	13.1779	6.69052
	0.415	-0.0767	0.422	0.00153	0.419	-0.322					0.42	-0.0072	0.413	-0.0313	0.415	-0.043													623	13.2416	6.7222
	0.415	-0.0819	0.421	-0.0015	0.418	-0.998					0.419	-0.00943	0.412	-0.0371	0.414	-0.0361													624	13.305	6.75374
	0.413	-0.0674	0.42	-0.00413	0.417	-0.475					0.418	-0.0107	0.411	-0.0334	0.413	-0.0312													625	13.3682	6.78516
	0.412	-0.0943	0.419	-0.00609	0.416	-0.345					0.417	-0.0116	0.41	-0.0335	0.413	-0.0281													626	13.4311	6.81649
	0.411	-0.0734	0.418	-0.00759	0.416	-0.318					0.416	-0.0128	0.409	-0.0349	0.412	-0.0317													627	13.4948	6.84826
	0.411	-0.0641	0.417	-0.572	0.415	-0.298					0.415	-0.0132	0.408	-0.0359	0.411	-0.0264													628	13.5577	6.87963
	0.409	-0.0622	0.416	-0.343	0.414	-0.273					0.414	-0.0141	0.407	-0.0296	0.41	-0.0287													629	13.6199	6.91067
	0.408	-0.0855	0.415	-0.279	0.413	-0.268					0.413	-0.015	0.405	0.0691	0.41	-0.0275													630	13.6828	6.94209
	0.408	-0.0658	0.414	-0.26	0.412	-0.269					0.413	-0.0153	0.404	0.0175	0.409	-0.029													631	13.7458	6.97357
	0.406	0.587	0.413	-0.242	0.41	-0.269					0.412	-0.0159	0.403	0.0104	0.408	-0.0284													632	13.8081	7.00475
	0.405	0.18	0.411	-0.24	0.409	-0.268					0.411	-0.0161	0.402	0.0043	0.407	-0.0298													633	13.8713	7.03633
	0.404	0.0797	0.411	-0.243	0.408	-0.279					0.41	-0.0906	0.401	0.00164	0.405	-0.0257													634	13.9359	7.06866
	0.403	0.0488	0.41	-0.242	0.407	-0.281					0.409	-0.0921	0.4	-0.000722	0.405	0.163													635	14.0005	7.10097
	0.402	0.0333	0.409	-0.245	0.406	0.684					0.409	-0.1	0.399	-0.00175	0.404	0.029													636	14.0647	7.13313
	0.401	0.0272	0.408	-0.243	0.404	0.374					0.407	-0.0924	0.398	-0.00289	0.403	0.00864													637	14.1294	7.16547
	0.4	0.0169	0.407	-0.246	0.403	0.226					0.407	-0.0868	0.397	-0.00377	0.401	0.00272													638	14.1954	7.19851
	0.399	0.0131	0.406	-0.248	0.402	0.126					0.406	-0.0796	0.395	-0.0046	0.401	0.00116													639	14.2615	7.23161
	0.398	0.00884	0.405	0.77	0.401	0.0983					0.405	-0.0886	0.393	-0.00533	0.4	-0.000441													640	14.3269	7.26431
	0.397	0.00858	0.404	0.353	0.4	0.0589					0.405	-0.067	0.393	-0.00571	0.398	-0.00147													641	14.3918	7.29672
	0.397	0.00364	0.403	0.214	0.399	0.0381					0.404	-0.0773	0.391	-0.0831	0.398	-0.00192													642	14.4567	7.32918
	0.396	0.000474	0.401	0.125	0.398	0.0243					0.403	-0.089	0.389	-0.0498	0.396	-0.00274													643	14.5221	7.36187
	0.395	-0.00105	0.4	0.0792	0.396	0.0157					0.402	-0.0772	0.389	-0.0403	0.395	-0.00358													644	14.5878	7.39469
	0.393	-0.00338	0.399	0.0571	0.396	0.0118					0.401	-0.0791	0.387	-0.0322	0.393	-0.00409													645	14.6537	7.42762
	0.355	0.797	0.398	0.0368	0.394	0.00444					0.4	-0.0813	0.387	-0.0425	0.392	-0.00451													646	14.7188	7.46021
	0.389	0.0498	0.397	0.0216	0.393	0.0016					0.399	0.347	0.386	-0.0405	0.391	-0.00477													647	14.783	7.49226
	0.39	-0.0425	0.396	0.0135	0.392	-0.00128					0.398	0.0458	0.385	-0.0411	0.39	-0.0611													648	14.8468	7.52414
	0.39	-0.0672	0.395	0.0096	0.391	-0.897					0.397	0.0143	0.384	-0.0416	0.388	-0.0446													649	14.9093	7.55542
	0.388	-0.0723	0.394	0.00349	0.39	-0.649					0.397	0.00369	0.383	-0.0411	0.388	-0.0377													650	14.9711	7.58634
	0.388	-0.0671	0.393	-0.000347	0.39	-0.623					0.396	-0.00159	0.382	-0.0428	0.387	-0.0349													651	15.035	7.61837
	0.387	-0.0899	0.392	-0.00493	0.389	-0.587					0.395	-0.00507	0.381	-0.0349	0.386	-0.036													652	15.0996	7.65077
	0.386	-0.0728	0.391	-2.96	0.388	-0.585					0.394	-0.00745	0.38	0.278	0.385	-0.0364													653	15.164	7.68302
	0.385	-0.0897	0.389	-0.564	0.386	-0.589					0.393	-0.0103	0.379	0.0619	0.384	-0.0355													654	15.2291	7.71561
	0.384	-0.0593	0.388	-0.494	0.385	-0.597					0.392	-0.0112	0.378	0.0186	0.383	-0.0369													655	15.2923	7.74731
	0.383	-0.085	0.387	-0.482	0.384	-0.595					0.391	-0.0126	0.377	0.00943	0.382	-0.036													656	15.3504	7.77642
	0.381	1.1	0.386	-0.478	0.383	-0.607					0.39	-0.0136	0.376	0.00369	0.381	-0.0337													657	15.406	7.8043
	0.38	0.289	0.385	-0.472	0.382	-0.622					0.39	-0.0141	0.374	-6.78e-05	0.381	-0.0315													658	15.4662	7.83454
	0.379	0.177	0.384	-0.486	0.381	-0.631					0.389	-0.0148	0.373	-0.00194	0.379	-0.038													659	15.5299	7.86656
	0.379	0.123	0.383	-0.483	0.38	-0.644					0.388	-0.0157	0.372	-0.00305	0.378	0.0473													660	15.594	7.89883
	0.378	0.0784	0.383	-0.492	0.379	0.657					0.386	-0.0162	0.371	-0.00371	0.377	0.0189													661	15.6583	7.93122
	0.377	0.0554	0.381	-0.495	0.379	0.57					0.385	-0.536	0.37	-0.00459	0.376	0.00947													662	15.7222	7.96346
	0.377	0.0407	0.38	-0.507	0.377	0.428					0.384	-0.111	0.369	-0.00504	0.376	0.00438													663	15.7859	7.99564
	0.375	0.0224	0.379	-0.521	0.377	0.356					0.382	-0.0998	0.368	-0.00526	0.375	0.00273													664	15.85	8.02804
	0.374	0.0122	0.378	0.862	0.376	0.281					0.381	-0.0934	0.368	-0.00576	0.374	0.00155													665	15.9151	8.06092
	0.372	0.00426	0.377	0.515	0.375	0.221					0.381	-0.0761	0.367	-0.00622	0.373	-0.000152													666	15.9807	8.09416
	0.372	0.00204	0.376	0.36	0.374	0.197					0.38	-0.0854	0.366	-0.00654	0.373	-0.00107													667	16.0461	8.12737
	0.371	-0.000387	0.375	0.252	0.373	0.134					0.379	-0.0778	0.364	-0.0294	0.372	-0.00182													668	16.1115	8.16056
	0.37	-0.00269	0.374	0.204	0.372	0.109					0.378	-0.0811	0.363	-0.0593	0.371	-0.00276													669	16.1775	8.19414
	0.369	-0.00467	0.373	0.164	0.371	0.0713					0.376	-0.0714	0.362	-0.0535	0.37	-0.00318													670	16.2438	8.22786
	0.368	-0.00611	0.371	0.12	0.37	0.0632					0.375	-0.0683	0.361	-0.0506	0.369	-0.00388													671	16.3095	8.26141
	0.367	-0.639	0.37	0.0909	0.369	0.0427					0.374	-0.0707	0.361	-0.0526	0.368	-0.00418													672	16.3748	8.29475
	0.365	-0.149	0.369	0.0683	0.368	0.0348					0.374	-0.0793	0.359	-0.0474	0.368	-0.00473													673	16.44	8.32808
	0.364	-0.108	0.368	0.0548	0.368	0.0255					0.373	0.0688	0.358	-0.0406	0.366	-0.00525													674	16.5054	8.36162
	0.363	-0.108	0.368	0.0445	0.367	0.0177					0.372	0.0233	0.357	-0.042	0.365	-0.00625													675	16.5706	8.39505
	0.362	-0.113	0.367	0.0369	0.366	-1.39					0.371	0.00272	0.356	-0.0493	0.364	-0.0662													676	16.636	8.42858
	0.36	-0.112	0.366	0.0298	0.365	-1.17					0.369	-0.0034	0.355	-0.0453	0.363	-0.0574													677	16.7014	8.46224
	0.359	-0.107	0.365	0.0221	0.364	-1.11					0.369	-0.00575	0.354	-0.051	0.362	-0.047													678	16.7668	8.49592
	0.359	-0.0771	0.364	0.0161	0.363	-1.09					0.367	-0.00942	0.353	-0.0488	0.361	-0.043													679	16.8322	8.5296
	0.358	-0.0766	0.362	-0.964	0.362	-1.1					0.366	-0.0118	0.352	0.0676	0.36	-0.0485													680	16.8974	8.56322
	0.357	-0.0941	0.361	-0.904	0.362	-1.1					0.365	-0.0128	0.352	0.0356	0.359	-0.044													681	16.9625	8.59684
	0.356	-0.0996	0.36	-0.888	0.36	-1.12					0.364	-0.0134	0.35	0.0126	0.358	-0.0474													682	17.0278	8.63053
	0.355	0.939	0.358	-0.908	0.36	-1.12					0.364	-0.0137	0.349	0.00616	0.357	-0.0463													683	17.0929	8.66417
	0.354	0.41	0.357	-0.927	0.359	-1.13					0.363	-0.0148	0.349	0.00372	0.356	-0.0414													684	17.1575	8.69759
	0.353	0.18	0.355	-0.937	0.358	-1.14					0.361	-0.0154	0.347	-0.000994	0.355	-0.0403													685	17.2219	8.73101
	0.351	0.0787	0.355	-0.955	0.357	-1.17					0.36	-0.0161	0.347	-0.00239	0.354	-0.0498													686	17.2857	8.76411
	0.35	0.0489	0.354	-0.964	0.356	-1.19					0.359	-0.165	0.346	-0.00342	0.353	-0.0435													687	17.34	8.79227
	0.349	0.028	0.352	-0.989	0.355	-1.21					0.357	-0.101	0.345	-0.0043	0.352	0.112													688	17.3892	8.81772
	0.348	0.0125	0.351	-1.01	0.354	0.831					0.357	-0.0781	0.344	-0.00485	0.351	0.0216													689	17.4421	8.84515
	0.345	0.000936	0.351	0.915	0.353	0.68					0.355	-0.0887	0.343	-0.00567	0.35	0.00955													690	17.4965	8.87337
	0.345	-0.00199	0.35	0.568	0.352	0.633					0.354	-0.0728	0.342	-0.00604	0.349	0.00488													691	17.5535	8.90293
	0.344	-0.00456	0.349	0.48	0.351	0.567					0.353	-0.0889	0.341	-0.00663	0.348	0.001													692	17.6126	8.93355
	0.343	-0.00743	0.347	0.395	0.351	0.534					0.352	-0.0932	0.34	-0.00696	0.347	-0.000882													693	17.6724	8.96453
	0.342	-0.00851	0.346	0.35	0.35	0.508					0.35	-0.0578	0.339	-0.55	0.346	-0.00226													694	17.7318	8.99523
	0.341	-0.0107	0.345	0.321	0.349	0.47					0.349	-0.093	0.339	-0.085	0.345	-0.0033													695	17.7915	9.02608
	0.34	-0.0805	0.344	0.282	0.349	0.438					0.348	-0.0817	0.338	-0.0719	0.345	-0.00395													696	17.8517	9.0572
	0.338	-0.178	0.343	0.239	0.347	0.372					0.346	0.0482	0.337	-0.0658	0.344	-0.00438													697	17.9138	9.08914
	0.337	-0.151	0.341	0.204	0.347	0.335					0.345	0.00719	0.336	-0.0661	0.342	-0.00534													698	17.977	9.12172
	0.336	-0.149	0.34	0.178	0.345	0.278					0.343	-0.0027	0.335	-0.0636	0.341	-0.0061													699	18.0392	9.1537
	0.335	-0.138	0.34	0.164	0.344	0.228					0.342	-0.00787	0.334	-0.0595	0.34	-0.0064													700	18.1005	9.18521
	0.335	-0.127	0.339	0.148	0.343	0.186					0.341	-0.0107	0.333	-0.0508	0.339	-0.00665													701	18.1613	9.21637
	0.334	-0.121	0.339	0.131	0.342	0.164					0.34	-0.0126	0.332	-0.052	0.338	-0.00689													702	18.2216	9.24733
	0.332	-0.149	0.338	0.119	0.341	0.128					0.339	-0.0134	0.331	-0.0637	0.337	-0.0631													703	18.2821	9.27836
	0.332	-0.123	0.337	0.0967	0.34	-3.08					0.338	-0.0143	0.33	-0.0628	0.336	-0.0607													704	18.3435	9.30982
	0.331	-0.166	0.336	-3.29	0.338	-1.85					0.337	-0.0149	0.329	-0.0535	0.335	-0.0581													705	18.4059	9.34179
	0.33	-0.124	0.334	-1.52	0.338	-1.83					0.336	-0.0154	0.328	-0.0622	0.334	-0.0654													706	18.4683	9.37377
	0.329	-0.128	0.333	-1.51	0.337	-1.83					0.335	-0.0163	0.327	0.00638	0.333	-0.0656													707	18.5303	9.40553
	0.327	0.853	0.332	-1.53	0.335	-1.86					0.334	-0.0166	0.325	0.0161	0.333	-0.0614													708	18.5919	9.43711
	0.326	0.457	0.331	-1.55	0.334	-1.88					0.333	-0.126	0.325	0.0102	0.332	-0.0596													709	18.6533	9.46859
	0.325	0.194	0.33	-1.57	0.333	-1.91					0.332	-0.104	0.324	0.00444	0.331	-0.0585													710	18.7149	9.50015
	0.325	0.15	0.329	-1.6	0.331	-1.95					0.331	-0.0956	0.323	0.00204	0.33	-0.0606													711	18.7764	9.53172
	0.324	0.0903	0.328	-1.66	0.331	-1.97					0.329	-0.0708	0.321	-0.00145	0.329	-0.0634													712	18.8374	9.56305
	0.322	0.0462	0.326	-1.67	0.33	-1.99					0.329	-0.0674	0.32	-0.0032	0.328	-0.0672													713	18.8976	9.594
	0.321	0.0248	0.326	-1.75	0.329	-2.01					0.327	-0.1	0.32	-0.00406	0.326	-0.0656													714	18.9575	9.6248
	0.32	0.00929	0.325	-1.69	0.329	-2.04					0.326	-0.0919	0.318	-0.00531	0.324	0.0419													715	19.0165	9.65509
	0.319	0.00459	0.324	0.783	0.327	0.608					0.325	-0.0703	0.317	-0.00622	0.324	0.0221													716	19.0745	9.68491
	0.318	-0.00331	0.323	0.452	0.326	0.56					0.324	-0.0831	0.316	-0.00686	0.323	0.00708													717	19.1289	9.71285
	0.317	-0.00509	0.322	0.419	0.325	0.525					0.323	-0.0728	0.315	-0.00733	0.321	0.00113													718	19.1776	9.73786
	0.316	-0.00739	0.321	0.396	0.325	0.504					0.321	0.185	0.313	-0.0953	0.319	-0.00203													719	19.222	9.76063
	0.315	-0.0106	0.32	0.358	0.323	0.456					0.319	0.0186	0.312	-0.086	0.319	-0.00305													720	19.2652	9.78281
	0.314	-0.0123	0.32	0.338	0.322	0.419					0.318	0.00511	0.311	-0.0911	0.317	-0.00431													721	19.312	9.80679
	0.313	-0.502	0.318	0.308	0.322	0.396					0.317	-0.00317	0.31	-0.0815	0.316	-0.00519													722	19.3645	9.83363
	0.312	-0.226	0.317	0.286	0.32	0.357					0.316	-0.00694	0.309	-0.0881	0.315	-0.00595													723	19.4181	9.86105
	0.311	-0.202	0.317	0.268	0.32	0.34					0.315	-0.0105	0.308	-0.0867	0.314	-0.00635													724	19.4675	9.88624
	0.311	-0.185	0.316	0.245	0.319	0.316					0.314	-0.0116	0.307	-0.0871	0.312	-0.00671													725	19.5145	9.91015
	0.31	-0.159	0.315	0.222	0.318	0.281					0.313	-0.0126	0.307	-0.0791	0.312	-0.007													726	19.562	9.9343
	0.308	-0.178	0.314	0.217	0.317	0.257					0.313	-0.0134	0.306	-0.0892	0.31	-0.126													727	19.6105	9.95893
	0.308	-0.166	0.313	0.213	0.316	0.236					0.311	-0.0146	0.305	-0.0872	0.31	-0.101													728	19.658	9.98305
	0.307	-0.159	0.312	0.201	0.314	0.203					0.31	-0.0153	0.304	-0.0914	0.308	-0.0907													729	19.7047	10.0067
	0.306	-0.144	0.311	0.182	0.313	-2.9					0.309	-0.016	0.303	-0.0819	0.307	-0.0896													730	19.7533	10.0312
	0.304	-0.165	0.309	-2.33	0.313	-2.79					0.308	-0.0164	0.302	0.083	0.306	-0.0872													731	19.8025	10.0561
	0.304	-0.156	0.308	-2.28	0.311	-2.81					0.307	-0.0167	0.301	0.0268	0.305	-0.0962													732	19.8522	10.0811
	0.303	-0.17	0.307	-2.3	0.31	-2.83					0.306	-0.00893	0.299	0.0095	0.305	-0.0929													733	19.9047	10.1077
	0.302	0.936	0.306	-2.35	0.309	-2.86					0.305	-0.105	0.298	0.00457	0.304	-0.0985													734	19.9592	10.1351
	0.301	0.589	0.306	-2.4	0.308	-2.91					0.304	-0.0805	0.297	0.00153	0.303	-0.103													735	20.0141	10.1627
	0.3	0.311	0.305	-2.39	0.307	-2.95					0.302	-0.106	0.296	-0.00066	0.302	-0.0964													736	20.0684	10.19
	0.3	0.192	0.304	-2.46	0.306	-2.98					0.301	-0.101	0.295	-0.00222	0.301	-0.0978													737	20.1225	10.2172
	0.299	0.144	0.302	-2.51	0.305	-3.03					0.301	-0.0951	0.295	-0.00294	0.3	-0.102													738	20.1772	10.2446
	0.298	0.0769	0.302	-2.59	0.303	-3.1					0.3	-0.0551	0.294	-0.00373	0.3	-0.11													739	20.2315	10.272
	0.297	0.0505	0.301	-2.56	0.302	-3.12					0.299	-0.0686	0.293	-0.00476	0.298	0.0394													740	20.2859	10.2992
	0.296	0.0341	0.3	-2.59	0.302	-1.78					0.298	-0.0707	0.291	-0.00583	0.297	0.0187													741	20.3408	10.3267
	0.295	0.0232	0.299	-2.63	0.301	0.497					0.296	-0.0879	0.29	-0.0065	0.296	0.00974													742	20.3957	10.3542
	0.294	0.00942	0.298	0.536	0.3	0.479					0.295	-0.0604	0.289	-0.0069	0.296	0.0058													743	20.4514	10.3821
	0.293	0.0027	0.297	0.419	0.299	0.44					0.294	0.332	0.288	-0.155	0.294	0.00137													744	20.5079	10.4104
	0.292	-0.000989	0.296	0.343	0.298	0.423					0.293	0.064	0.287	-0.123	0.293	-0.00119													745	20.5648	10.4389
	0.29	-0.00851	0.295	0.332	0.298	0.408					0.292	0.021	0.286	-0.131	0.292	-0.00268													746	20.6216	10.4674
	0.289	-0.0113	0.294	0.307	0.297	0.393					0.291	0.0084	0.285	-0.124	0.291	-0.00341													747	20.6786	10.4959
	0.288	-0.0125	0.294	0.295	0.296	0.376					0.29	0.000512	0.284	-0.129	0.291	-0.0041													748	20.7355	10.5244
	0.287	-0.495	0.293	0.271	0.295	0.359					0.29	-0.00249	0.283	-0.114	0.29	-0.00467													749	20.7923	10.5527
	0.286	-0.303	0.292	0.257	0.295	0.348					0.289	-0.00717	0.282	-0.132	0.289	-0.00536													750	20.8491	10.5812
	0.286	-0.271	0.291	0.236	0.294	0.334					0.288	-0.00948	0.281	-0.125	0.289	-0.00572													751	20.9059	10.6095
	0.284	-0.251	0.289	0.219	0.293	0.316					0.286	-0.0125	0.28	-0.135	0.287	-0.00662													752	20.9627	10.6379
	0.284	-0.231	0.288	0.203	0.291	0.294					0.285	-0.0135	0.279	-0.126	0.286	-0.00714													753	21.0196	10.6664
	0.283	-0.237	0.287	0.192	0.29	0.273					0.284	-0.0142	0.278	-0.133	0.286	-0.00728													754	21.0769	10.6951
	0.282	-0.254	0.286	0.185	0.289	0.254					0.283	-0.0148	0.277	-0.129	0.285	-0.0702													755	21.1346	10.7239
	0.281	-0.244	0.285	0.178	0.287	-4.07					0.282	-0.0153	0.277	0.207	0.284	-0.155													756	21.1919	10.7526
	0.28	-0.243	0.284	0.162	0.286	-4.01					0.282	-0.0158	0.275	0.0406	0.282	-0.154													757	21.2491	10.7812
	0.279	-0.243	0.283	-3.4	0.285	-4.02					0.28	-0.0163	0.275	0.0197	0.282	-0.154													758	21.3064	10.8099
	0.278	-0.256	0.282	-3.38	0.285	-4.05					0.279	-0.137	0.273	0.00663	0.281	-0.15													759	21.3633	10.8383
	0.277	-0.27	0.281	-3.43	0.283	-4.1					0.278	-0.114	0.272	0.00302	0.281	-0.151													760	21.3976	10.8555
	0.276	1.04	0.281	-3.47	0.282	-4.18					0.277	-0.101	0.271	-0.000636	0.28	-0.161													761	21.4075	10.8605
	0.275	0.571	0.28	-3.5	0.281	-4.2					0.276	-0.102	0.27	-0.0023	0.279	-0.161													762	21.4274	10.8704
	0.275	0.457	0.279	-3.6	0.28	-4.29					0.275	-0.104	0.269	-0.00321	0.278	-0.164													763	21.4526	10.883
	0.274	0.215	0.278	-3.63	0.278	-4.38					0.274	-0.0757	0.268	-0.00411	0.277	-0.169													764	21.4743	10.8939
	0.273	0.145	0.277	-3.67	0.277	-4.43					0.273	-0.0796	0.267	-0.00536	0.276	-0.179													765	21.5034	10.9084
	0.272	0.0825	0.276	-3.72	0.276	-4.49					0.272	-0.0871	0.266	-0.00589	0.275	-0.174													766	21.539	10.9263
	0.271	0.0619	0.276	-3.75	0.275	-2.59					0.271	-0.0563	0.266	-0.00642	0.274	-0.192													767	21.5816	10.9476
	0.27	0.0375	0.274	-3.86	0.274	0.362					0.271	-0.0899	0.265	-0.00699	0.273	0.0592													768	21.6313	10.9725
	0.269	0.0261	0.273	-3.89	0.273	0.341					0.27	-0.0983	0.264	-0.0076	0.272	0.0205													769	21.6848	10.9993
	0.268	0.0199	0.273	-3.92	0.272	0.325					0.269	-0.0804	0.262	-0.198	0.271	0.011													770	21.7394	11.0266
	0.267	0.0126	0.272	-1.07	0.271	0.3					0.268	0.251	0.262	-0.199	0.269	0.00588													771	21.7951	11.0544
	0.266	0.000986	0.271	0.324	0.27	0.282					0.266	0.0393	0.261	-0.187	0.268	0.0044													772	21.8512	11.0825
	0.265	-0.0022	0.27	0.286	0.268	0.263					0.264	0.00901	0.26	-0.195	0.268	0.00318													773	21.9076	11.1107
	0.264	-0.00582	0.269	0.264	0.267	0.251					0.263	-0.00161	0.258	-0.212	0.267	0.00135													774	21.964	11.139
	0.264	-0.00929	0.268	0.25	0.266	0.241					0.262	-0.00676	0.257	-0.216	0.266	0.00075													775	22.0204	11.1672
	0.263	-5.26	0.266	0.232	0.265	0.223					0.261	-0.00897	0.257	-0.211	0.265	8.74e-05													776	22.077	11.1955
	0.262	-0.893	0.265	0.216	0.264	0.217					0.26	-0.0102	0.256	-0.218	0.264	-0.000891													777	22.1334	11.2237
	0.261	-0.544	0.263	0.2	0.264	0.208					0.26	-0.0113	0.255	-0.232	0.263	-0.00225													778	22.1897	11.2519
	0.26	-0.463	0.262	0.188	0.262	0.195					0.259	-0.0127	0.254	-0.23	0.262	-0.00304													779	22.2461	11.2801
	0.26	-0.468	0.262	0.179	0.261	0.181					0.258	-0.0134	0.253	-0.234	0.261	-0.0041													780	22.3022	11.3082
	0.259	-0.488	0.26	0.165	0.261	-6.11					0.258	-0.0144	0.252	-0.236	0.26	-0.00493													781	22.3581	11.3361
	0.259	-0.476	0.259	0.154	0.26	-5.48					0.257	-0.0149	0.251	-0.268	0.259	-0.274													782	22.414	11.364
	0.257	-0.513	0.258	0.147	0.259	-5.54					0.256	-0.0154	0.249	0.0601	0.258	-0.256													783	22.4699	11.392
	0.257	-0.52	0.256	-4.75	0.258	-5.58					0.255	-0.0158	0.248	0.026	0.257	-0.264													784	22.5255	11.4199
	0.256	-0.545	0.256	-4.79	0.258	-5.63					0.254	0.734	0.247	0.0166	0.256	-0.269													785	22.581	11.4476
	0.255	-0.562	0.255	-4.89	0.257	-5.64					0.252	-0.08	0.246	0.00965	0.255	-0.277													786	22.6366	11.4755
	0.254	-0.615	0.253	-4.97	0.256	-5.73					0.251	-0.0833	0.244	0.0048	0.254	-0.287													787	22.6919	11.5031
	0.252	-0.638	0.252	-5.04	0.255	-5.84					0.25	-0.0732	0.243	0.00311	0.253	-0.293													788	22.7465	11.5305
	0.251	-0.676	0.251	-5.14	0.253	-5.9					0.249	-0.115	0.242	0.00129	0.252	-0.307													789	22.8007	11.5575
	0.25	0.577	0.25	-5.2	0.252	-5.98					0.247	-0.0569	0.241	-0.000183	0.251	-0.309													790	22.8538	11.5841
	0.249	0.294	0.25	-5.26	0.251	-6.06					0.246	-0.0661	0.24	-0.00136	0.25	-0.326													791	22.9064	11.6105
	0.248	0.207	0.248	-5.37	0.25	-6.1					0.245	-0.087	0.239	-0.00222	0.249	-0.329													792	22.9592	11.6369
	0.247	0.116	0.247	-5.43	0.249	-0.447					0.244	-0.0987	0.237	-0.0036	0.248	-0.344													793	23.0114	11.663
	0.245	0.0601	0.246	-5.52	0.248	0.249					0.243	-0.0971	0.237	-0.0041	0.248	-0.353													794	23.0637	11.6892
	0.244	0.038	0.244	0.246	0.247	0.227					0.241	0.215	0.235	-0.347	0.247	0.0719													795	23.116	11.7154
	0.243	0.0215	0.243	0.18	0.247	0.217					0.24	0.0732	0.234	-0.362	0.245	0.0223													796	23.1678	11.7413
	0.241	0.00949	0.242	0.158	0.246	0.201					0.239	0.0327	0.233	-0.387	0.245	0.0157													797	23.2195	11.7672
	0.24	0.00263	0.241	0.142	0.245	0.193					0.239	0.0171	0.232	-0.402	0.243	0.00918													798	23.2721	11.7935
	0.239	-0.0028	0.24	0.132	0.244	0.185					0.238	0.00818	0.23	-0.41	0.241	0.00497													799	23.3246	11.8198
	0.238	-0.00639	0.238	0.118	0.243	0.176					0.236	-0.00332	0.229	-0.436	0.24	0.00275													800	23.3761	11.8456
	0.238	-0.00933	0.237	0.111	0.242	0.164					0.235	-0.00649	0.228	-0.458	0.238	-0.000814													801	23.4274	11.8712
	0.237	-2.15	0.236	0.1	0.241	0.154					0.234	-0.00937	0.228	-0.451	0.237	-0.00287													802	23.479	11.8971
	0.236	-1.16	0.235	0.0933	0.24	0.146					0.233	-0.0108	0.226	-0.483	0.235	-0.00461													803	23.5301	11.9227
	0.235	-1.14	0.234	0.0865	0.239	0.137					0.233	-0.0117	0.226	-0.484	0.234	-0.00561													804	23.5809	11.9482
	0.234	-1.18	0.234	0.0833	0.238	0.133					0.231	-0.0133	0.225	-0.495	0.233	-0.0061													805	23.6315	11.9735
	0.234	-1.21	0.233	0.0779	0.237	0.124					0.231	-0.0139	0.224	0.3	0.232	-0.462													806	23.6824	11.9991
	0.232	-1.32	0.232	0.0693	0.236	0.119					0.23	-0.0145	0.223	0.0708	0.231	-0.473													807	23.7341	12.025
	0.232	-1.36	0.23	-6.37	0.235	-7.18					0.229	-0.015	0.222	0.0343	0.23	-0.501													808	23.7853	12.0507
	0.231	-1.42	0.229	-6.49	0.234	-7.21					0.228	-0.343	0.221	0.0239	0.229	-0.524													809	23.8358	12.076
	0.23	-1.5	0.228	-6.64	0.233	-7.3					0.226	-0.125	0.22	0.0183	0.228	-0.543													810	23.8856	12.1011
	0.229	-1.55	0.227	-6.73	0.232	-7.41					0.225	-0.125	0.22	0.014	0.228	-0.558													811	23.9353	12.126
	0.227	-1.69	0.226	-6.81	0.231	-7.5					0.224	-0.119	0.219	0.0115	0.227	-0.587													812	23.9842	12.1506
	0.226	-1.78	0.225	-6.89	0.23	-7.59					0.224	-0.1	0.218	0.00922	0.226	-0.605													813	24.0321	12.1746
	0.225	0.76	0.224	-6.97	0.229	-7.63					0.223	-0.119	0.217	0.0067	0.224	-0.62													814	24.0769	12.1971
	0.224	0.354	0.223	-7.09	0.228	-7.7					0.221	-0.0865	0.216	0.00444	0.223	-0.659													815	24.1191	12.2184
	0.223	0.203	0.222	-7.18	0.228	-7.76					0.22	-0.0748	0.215	0.00286	0.222	-0.676													816	24.1596	12.2387
	0.223	0.15	0.221	-7.26	0.227	-7.86					0.219	-0.115	0.214	0.00213	0.22	-0.686													817	24.199	12.2585
	0.222	0.0947	0.22	-7.36	0.225	-7.97					0.218	-0.115	0.212	0.000565	0.219	0.0519													818	24.2381	12.2782
	0.221	0.0673	0.219	-7.49	0.224	0.166					0.217	-0.0828	0.212	-0.00025	0.218	0.025													819	24.2784	12.2985
	0.22	0.0438	0.217	0.117	0.223	0.141					0.216	0.587	0.211	-0.00108	0.218	0.0207													820	24.3196	12.3192
	0.219	0.0256	0.216	0.101	0.222	0.134					0.215	0.327	0.208	-0.635	0.217	0.0166													821	24.3628	12.341
	0.218	0.0147	0.216	0.0948	0.221	0.122					0.214	0.08	0.208	-0.651	0.215	0.0109													822	24.4081	12.3638
	0.217	0.00765	0.214	0.0849	0.22	0.116					0.213	0.0318	0.208	-0.691	0.214	0.00701													823	24.4458	12.3827
	0.216	0.000915	0.214	0.0802	0.219	0.111					0.213	0.02	0.207	-0.714	0.214	0.00535													824	24.4831	12.4015
	0.215	-0.00404	0.213	0.0738	0.218	0.103					0.211	0.0048	0.205	-0.77	0.213	0.00362													825	24.5271	12.4237
	0.214	-0.00765	0.212	0.07	0.217	0.0973					0.209	-0.003	0.205	-0.805	0.212	0.0012													826	24.5711	12.4458
	0.213	-0.0109	0.211	0.0621	0.216	0.089					0.208	-0.00657	0.203	-0.844	0.211	-4.54e-05													827	24.6154	12.4681
	0.211	-2.54	0.21	0.0561	0.215	0.0837					0.207	-0.00841	0.202	-0.87	0.209	-0.00193													828	24.6576	12.4894
	0.211	-2.55	0.209	0.0514	0.213	0.0744					0.206	-0.0102	0.201	-0.905	0.208	-0.00287													829	24.6986	12.5101
	0.209	-2.71	0.208	0.0473	0.212	0.0692					0.205	-0.0114	0.2	-0.936	0.207	-0.00452													830	24.7409	12.5314
	0.209	-2.76	0.207	0.0432	0.211	0.0657					0.205	-0.0122	0.198	-0.996	0.206	-0.836													831	24.7831	12.5527
	0.208	-2.87	0.207	0.0417	0.21	0.0596					0.204	-0.0133	0.197	0.162	0.205	-0.885													832	24.8247	12.5737
	0.207	-3.02	0.206	0.0389	0.209	-9.46					0.203	-0.0141	0.196	0.0433	0.204	-0.933													833	24.867	12.595
	0.206	-3.11	0.205	0.0367	0.208	-9.25					0.202	-0.244	0.195	0.0244	0.203	-0.978													834	24.9101	12.6167
	0.205	-3.28	0.202	-8.51	0.208	-9.33					0.201	-0.182	0.193	0.014	0.203	-1													835	24.9541	12.6388
	0.204	-3.4	0.202	-8.6	0.206	-9.48					0.2	-0.123	0.192	0.0106	0.202	-1.04													836	24.999	12.6614
	0.202	-3.57	0.201	-8.73	0.205	-9.51					0.198	-0.148	0.191	0.00868	0.2	-1.09													837	25.0439	12.684
	0.202	-3.61	0.2	-8.86	0.205	-9.62					0.198	-0.122	0.19	0.0057	0.199	-1.14													838	25.0893	12.7069
	0.2	0.41	0.199	-8.93	0.203	-9.75					0.197	-0.155	0.189	0.0039	0.198	-1.15													839	25.1345	12.7296
	0.199	0.152	0.198	-9.05	0.203	-9.82					0.195	-0.155	0.188	0.00248	0.198	-1.22													840	25.1799	12.7525
	0.198	0.0838	0.197	-9.19	0.201	-9.99					0.194	-0.161	0.187	0.00156	0.196	-1.25													841	25.2254	12.7754
	0.197	0.0651	0.197	-9.26	0.2	-10.1					0.193	-0.14	0.186	-9.59e-05	0.195	0.0423													842	25.2704	12.798
	0.197	0.0556	0.196	-9.3	0.199	-10.1					0.192	-0.141	0.185	-0.00161	0.194	0.0217													843	25.3151	12.8205
	0.195	0.0325	0.195	-9.46	0.199	-10.2					0.191	-0.135	0.184	-0.00307	0.193	0.0155													844	25.3595	12.8429
	0.194	0.022	0.194	-9.5	0.198	0.0826					0.191	-0.185	0.183	-1.08	0.191	0.00923													845	25.4041	12.8653
	0.193	0.0104	0.193	-9.62	0.197	0.0758					0.19	0.307	0.182	-1.16	0.19	0.00602													846	25.4492	12.888
	0.192	0.00554	0.192	-8.93	0.196	0.0671					0.189	0.179	0.181	-1.25	0.189	0.00264													847	25.4937	12.9104
	0.191	-0.002	0.191	0.0559	0.195	0.0628					0.188	0.0675	0.181	-1.32	0.187	-0.000742													848	25.5374	12.9324
	0.19	-0.00662	0.19	0.0494	0.194	0.0575					0.187	0.0391	0.18	-1.38	0.186	-0.0018													849	25.5809	12.9542
	0.189	-0.0111	0.188	0.0434	0.193	0.0533					0.187	0.0284	0.179	-1.44	0.185	-0.00426													850	25.6221	12.9749
	0.188	-0.013	0.187	0.0381	0.192	0.0507					0.186	0.0138	0.178	-1.46	0.184	-0.007													851	25.6629	12.9955
	0.187	-0.0149	0.186	0.0362	0.191	0.0459					0.185	0.00567	0.177	-1.52	0.183	-0.00932													852	25.7052	13.0167
	0.185	-4.61	0.185	0.0319	0.191	0.0435					0.183	-0.0022	0.177	-1.55	0.182	-0.0104													853	25.7472	13.0378
	0.185	-4.69	0.184	0.0283	0.189	0.0388					0.181	-0.00543	0.175	-1.63	0.18	-1.27													854	25.7864	13.0575
	0.184	-4.94	0.183	0.0258	0.188	0.0353					0.181	-0.00646	0.174	-1.69	0.18	-1.46													855	25.8244	13.0766
	0.183	-5.13	0.182	0.0234	0.187	0.0333					0.179	-0.00954	0.173	-1.75	0.179	-1.62													856	25.8649	13.097
	0.181	-5.36	0.181	0.0218	0.187	0.0316					0.178	-0.0109	0.172	-1.81	0.178	-1.69													857	25.9068	13.1181
	0.18	-5.5	0.18	0.0189	0.186	0.0283					0.178	-0.0117	0.171	0.0532	0.177	-1.73													858	25.9491	13.1393
	0.179	-5.7	0.179	0.0158	0.185	0.0264					0.177	-0.0126	0.17	0.0244	0.175	-1.83													859	25.9911	13.1604
	0.179	-5.76	0.178	0.0139	0.184	0.0244					0.162	-0.116	0.169	0.0131	0.174	-1.96													860	26.0329	13.1814
	0.178	-5.9	0.177	-10.7	0.183	-11.4					0.174	-0.31	0.168	0.0106	0.173	-2.02													861	26.0744	13.2021
	0.176	-6.12	0.176	-10.8	0.182	-11.5					0.173	-0.309	0.167	0.00693	0.172	-2.08													862	26.1158	13.223
	0.175	-6.28	0.175	-11	0.181	-11.6					0.172	-0.37	0.165	0.00376	0.171	-2.15													863	26.1574	13.2438
	0.174	0.184	0.174	-11.2	0.18	-11.8					0.171	-0.369	0.164	0.00171	0.17	-2.22													864	26.1984	13.2644
	0.173	0.055	0.173	-11.3	0.179	-11.8					0.17	-0.408	0.163	-8.62e-06	0.168	0.0283													865	26.2384	13.2845
	0.172	0.0284	0.172	-11.5	0.179	-11.9					0.169	-0.41	0.162	-0.000554	0.167	0.016													866	26.2756	13.3031
	0.171	0.0122	0.171	-11.6	0.177	-12.1					0.168	-0.432	0.161	-0.00174	0.166	0.0106													867	26.3116	13.3211
	0.17	0.00446	0.17	-11.7	0.177	-12.1					0.167	-0.49	0.16	-0.00263	0.166	0.00868													868	26.3496	13.3402
	0.169	-0.0164	0.169	-11.8	0.176	-12.2					0.166	-0.514	0.159	-0.00336	0.165	0.00588													869	26.3881	13.3595
	0.168	-0.0076	0.168	-11.9	0.175	-12.3					0.165	0.636	0.155	-2.04	0.164	0.00453													870	26.4265	13.3788
	0.167	-0.0109	0.167	-12	0.174	-12.5					0.164	0.306	0.156	-2.14	0.163	0.00299													871	26.4649	13.398
	0.166	-0.0131	0.166	-12.1	0.173	-12.5					0.163	0.0977	0.155	-2.25	0.162	0.00176													872	26.5029	13.417
	0.165	-0.016	0.165	0.0196	0.173	-12.6					0.162	0.048	0.155	-2.32	0.162	0.00151													873	26.5409	13.436
	0.164	-0.0184	0.164	0.0146	0.171	0.0289					0.161	0.0298	0.153	-2.43	0.161	4.86e-05													874	26.578	13.4547
	0.162	-0.0205	0.163	0.0134	0.17	0.0247					0.16	0.0174	0.153	-2.45	0.16	-0.000661													875	26.6144	13.4729
	0.162	-0.0216	0.162	0.0101	0.169	0.021					0.159	0.00999	0.152	-2.57	0.159	-0.00227													876	26.6507	13.4911
	0.16	-4.22	0.161	0.00611	0.168	0.0176					0.158	0.00413	0.151	-2.64	0.158	-0.00396													877	26.6874	13.5095
	0.159	-7.46	0.16	0.00481	0.167	0.0153					0.158	0.0014	0.15	-2.73	0.157	-0.00515													878	26.7238	13.5278
	0.158	-7.68	0.16	0.00358	0.166	0.0133					0.157	-0.00159	0.149	-2.81	0.157	-0.00605													879	26.7596	13.5458
	0.158	-7.78	0.158	0.000627	0.165	0.0113					0.156	-0.00305	0.147	-2.9	0.155	-2.29													880	26.7949	13.5635
	0.157	-7.97	0.157	-0.00172	0.164	0.00891					0.155	-0.00609	0.146	-2.97	0.154	-2.54													881	26.8294	13.5808
	0.156	-8.16	0.156	-0.00384	0.163	0.00748					0.154	-0.00759	0.145	0.00632	0.153	-2.7													882	26.8636	13.5979
	0.155	-8.23	0.155	-0.00521	0.161	0.00413					0.153	-0.00916	0.144	0.0174	0.153	-2.78													883	26.8979	13.6151
	0.154	-8.53	0.154	-0.00674	0.161	0.00292					0.153	-0.0103	0.143	0.0095	0.152	-2.85													884	26.9319	13.6322
	0.153	-8.59	0.153	-0.00808	0.159	0.000707					0.152	-0.0109	0.142	0.00428	0.151	-2.91													885	26.966	13.6493
	0.152	-8.81	0.152	-12.7	0.157	-13					0.146	-0.86	0.141	0.000968	0.15	-2.93													886	26.9994	13.6661
	0.151	-8.89	0.151	-13.1	0.157	-13.8					0.149	-0.864	0.14	-0.000533	0.149	-3.02													887	27.0319	13.6824
	0.151	-9.01	0.15	-13.3	0.155	-14.1					0.149	-0.923	0.139	-0.00187	0.149	-3.07													888	27.0644	13.6987
	0.15	-9.16	0.149	-13.4	0.154	-14.2					0.148	-0.96	0.137	-0.00293	0.147	-3.17													889	27.0971	13.7151
	0.149	0.0579	0.148	-13.6	0.153	-14.3					0.146	-1.03	0.137	-0.00332	0.146	-3.26													890	27.1296	13.7314
	0.148	0.0186	0.147	-13.8	0.152	-14.5					0.145	-1.12	0.135	-0.00444	0.146	-3.33													891	27.1617	13.7475
	0.147	0.00221	0.146	-13.9	0.151	-14.6					0.144	-1.18	0.135	-0.0051	0.145	-3.39													892	27.1932	13.7634
	0.146	-0.00444	0.145	-14	0.15	-14.8					0.143	-1.27	0.134	-0.00539	0.143	0.00366													893	27.2237	13.7786
	0.145	-0.0114	0.144	-14.2	0.149	-14.8					0.142	-1.32	0.133	-0.00606	0.142	-0.00236													894	27.2529	13.7933
	0.144	-0.0158	0.143	-14.4	0.148	-14.9					0.141	-1.37	0.132	-0.00649	0.141	-0.00531													895	27.2808	13.8073
	0.143	-0.0186	0.141	-14.5	0.147	-15.1					0.14	-1.42	0.132	-0.00705	0.14	-0.00786													896	27.3071	13.8205
	0.142	-0.0199	0.139	-0.00629	0.146	-9.85					0.139	0.443	0.126	-3.54	0.14	-0.00936													897	27.3307	13.8323
	0.141	-0.0215	0.138	-0.00855	0.144	-0.00294					0.138	0.0827	0.128	-3.57	0.138	-0.0114													898	27.3533	13.8437
	0.14	-0.0234	0.137	-0.0102	0.143	-0.00483					0.137	0.0383	0.127	-3.75	0.137	-0.0142													899	27.3739	13.8541
	0.139	-0.0251	0.136	-0.0115	0.141	-0.00713					0.136	0.0257	0.127	-3.88	0.135	-0.0154													900	27.3947	13.8645
	0.137	-0.0265	0.135	-0.0126	0.141	-0.00805					0.134	0.00938	0.125	-4.02	0.134	-0.0169													901	27.4161	13.8753
	0.136	-0.0273	0.134	-0.0139	0.14	-0.0098					0.133	0.00281	0.124	-4.23	0.133	-0.0183													902	27.4362	13.8853
	0.136	-0.0282	0.133	-0.0149	0.139	-0.0108					0.132	-0.00111	0.123	-4.34	0.131	-0.0191													903	27.4575	13.896
	0.134	-6.58	0.132	-0.0152	0.138	-0.0116					0.131	-0.037	0.122	-4.42	0.13	-0.0197													904	27.4814	13.908
	0.133	-10.2	0.131	-0.0163	0.137	-0.0129					0.13	-0.00648	0.121	-4.49	0.129	-3.4													905	27.507	13.9209
	0.132	-10.5	0.13	-0.0171	0.136	-0.0139					0.129	-0.00793	0.121	-4.64	0.128	-3.85													906	27.5314	13.9332
	0.131	-10.8	0.129	-0.0183	0.135	-0.0153					0.128	-0.00985	0.12	-4.71	0.127	-4.1													907	27.5529	13.944
	0.13	-11.3	0.127	-0.0195	0.133	-0.0166					0.126	-0.0112	0.118	-4.89	0.126	-4.27													908	27.5723	13.9537
	0.129	-11.5	0.125	-15.7	0.132	-0.0175					0.125	-1.49	0.117	0.0131	0.125	-4.48													909	27.5926	13.9639
	0.128	-11.5	0.124	-15.9	0.13	-16.1					0.124	-1.94	0.116	0.00111	0.124	-4.58													910	27.6122	13.9738
	0.127	-11.7	0.123	-16.1	0.129	-16.6					0.123	-2.08	0.115	-0.00172	0.123	-4.65													911	27.6312	13.9833
	0.126	-12	0.122	-16.2	0.129	-16.7					0.122	-2.23	0.115	-0.00232	0.122	-4.82													912	27.6509	13.9932
	0.125	-12.1	0.121	-16.3	0.127	-16.9					0.121	-2.29	0.114	-0.00362	0.122	-4.89													913	27.6699	14.0028
	0.124	-12.2	0.121	-16.4	0.126	-17.1					0.12	-2.41	0.113	-0.00443	0.12	-5.03													914	27.6878	14.0118
	0.123	-11.5	0.119	-16.5	0.125	-17.2					0.119	-2.53	0.112	-0.00494	0.12	-5.1													915	27.7063	14.0211
	0.122	-0.0142	0.119	-16.7	0.124	-17.4					0.117	-2.64	0.111	-0.00584	0.119	-5.24													916	27.7239	14.03
	0.121	-0.0212	0.118	-16.8	0.123	-17.4					0.116	-2.75	0.11	-0.00629	0.116	-0.00706													917	27.7421	14.0392
	0.12	-0.0241	0.117	-16.9	0.121	-17.7					0.115	-2.82	0.108	-0.00724	0.115	-0.0108													918	27.7603	14.0484
	0.118	-0.0272	0.115	-17.1	0.12	-17.8					0.115	-2.92	0.107	-0.00771	0.114	-0.0134													919	27.7785	14.0575
	0.117	-0.0291	0.115	-17.1	0.119	-17.9					0.113	0.142	0.107	-0.00828	0.113	-0.0153													920	27.7986	14.0676
	0.116	-0.0299	0.114	-5.89	0.117	-0.0175					0.112	0.0527	0.106	-0.0086	0.112	-0.0158													921	27.8191	14.078
	0.115	-0.031	0.112	-0.0212	0.116	-0.0191					0.111	0.0209	0.105	-0.00827	0.111	-0.0178													922	27.8389	14.0879
	0.114	-0.0322	0.111	-0.0229	0.116	-0.0198					0.11	0.0085	0.105	-0.00938	0.109	-0.0196													923	27.858	14.0975
	0.113	-0.0325	0.11	-0.0238	0.115	-0.0209					0.109	0.000694	0.103	-5.15	0.108	-0.0201													924	27.8772	14.1072
	0.112	-0.0329	0.108	-0.0249	0.113	-0.0222					0.107	-0.00428	0.102	-5.52	0.108	-0.0207													925	27.8957	14.1166
	0.111	-0.0338	0.107	-0.0259	0.112	-0.0229					0.106	-0.00738	0.101	-5.68	0.107	-0.0214													926	27.9139	14.1258
	0.11	-0.0339	0.105	-0.0267	0.111	-0.0235					0.105	-0.00836	0.101	-5.82	0.106	-0.0218													927	27.9329	14.1354
	0.11	-0.0339	0.104	-0.0275	0.11	-0.0242					0.104	-0.00978	0.0989	-6.06	0.105	-0.0225													928	27.9503	14.1441
	0.108	-12.7	0.103	-0.0281	0.108	-0.0254					0.104	-0.0109	0.0981	-6.23	0.104	-0.0227													929	27.9646	14.1513
	0.107	-13.5	0.102	-0.0285	0.107	-0.0259					0.103	-0.0111	0.0975	-6.31	0.103	-5.38													930	27.9768	14.1574
	0.107	-13.8	0.101	-0.029	0.106	-0.0266					0.102	-0.012	0.0965	-6.46	0.102	-5.83													931	27.9871	14.1626
	0.106	-14	0.1	-0.0294	0.105	-0.027					0.102	-0.013	0.0954	-6.59	0.101	-6.19													932	27.9958	14.167
	0.105	-14.1	0.0986	-12.8	0.102	-19.2					0.101	-0.0138	0.0946	-6.73	0.0993	-6.47													933	28.0024	14.1703
	0.104	-14.4	0.0976	-18.4	0.102	-19.3					0.0999	-0.0148	0.0938	-6.75	0.0981	-6.68													934	28.0071	14.1727
	0.104	-14.4	0.097	-18.5	0.101	-19.5					0.0916	-3.52	0.0926	-6.95	0.0967	-6.92													935	28.0117	14.175
	0.102	-14.7	0.0954	-18.8	0.1	-19.6					0.0969	-3.73	0.0911	-0.00374	0.0957	-7.02													936	28.0165	14.1774
	0.101	-14.9	0.0943	-18.9	0.0996	-19.7					0.097	-3.83	0.0903	-0.00722	0.0949	-7.18													937	28.0203	14.1793
	0.101	-15	0.0932	-19.2	0.0987	-19.9					0.0957	-4.01	0.0897	-0.00834	0.0938	-7.36													938	28.0245	14.1814
	0.0992	-15.3	0.092	-19.3	0.0979	-20					0.0944	-4.15	0.0885	-0.00972	0.0924	-7.52													939	28.0313	14.1848
	0.0982	-15.5	0.0913	-19.4	0.0972	-20.1					0.0933	-4.28	0.0874	-0.0105	0.0912	-7.65													940	28.041	14.1897
	0.0973	-15.6	0.0902	-19.5	0.0959	-20.2					0.0921	-4.42	0.0862	-0.0113	0.0897	-0.0169													941	28.0504	14.1943
	0.0959	-0.0264	0.0892	-19.7	0.0953	-20.3					0.0906	-4.6	0.0847	-0.012	0.0884	-0.0201													942	28.059	14.1986
	0.0949	-0.0305	0.0879	-19.7	0.0941	-20.4					0.0898	-4.72	0.0836	-0.0125	0.0876	-0.0211													943	28.0664	14.2022
	0.0939	-0.0327	0.0875	-19.8	0.093	-20.5					0.089	-4.83	0.0827	-0.0128	0.0865	-0.0227													944	28.0725	14.2052
	0.093	-0.0334	0.0856	-0.0298	0.0922	-20.6					0.0879	-1.01	0.0819	-0.0131	0.0854	-0.0234													945	28.0794	14.2087
	0.092	-0.034	0.0843	-0.0308	0.0901	-0.0284					0.0863	-0.00046	0.0811	-0.0133	0.0838	-0.025													946	28.0853	14.2116
	0.0911	-0.0349	0.0834	-0.0313	0.0895	-0.029					0.0852	-0.00678	0.0803	-0.0137	0.083	-0.0255													947	28.0912	14.2145
	0.0905	-0.0353	0.0822	-0.0319	0.0881	-0.0301					0.0843	-0.0105	0.0786	-0.0142	0.0818	-0.0262													948	28.0979	14.2177
	0.0896	-0.0358	0.0809	-0.0324	0.087	-0.0307					0.0837	-0.0118	0.0781	-0.0143	0.0803	-0.0271													949	28.1056	14.2215
	0.0885	-0.0359	0.0802	-0.0328	0.0858	-0.0312					0.0825	-0.0136	0.077	-7.42	0.0791	-0.0279													950	28.1121	14.2246
	0.0879	-0.0362	0.0794	-0.0333	0.085	-0.0317					0.0817	-0.0148	0.0761	-7.76	0.0784	-0.0283													951	28.1183	14.2276
	0.0867	-0.0367	0.0781	-0.0338	0.0842	-0.032					0.0803	-0.0159	0.075	-8.05	0.0777	-0.0288													952	28.1257	14.2312
	0.0857	-0.0374	0.0771	-0.034	0.083	-0.0326					0.079	-0.0168	0.0741	-8.24	0.0763	-0.0293													953	28.1316	14.234
	0.0846	-0.0374	0.0759	-0.0345	0.082	-0.033					0.0776	-0.0174	0.073	-8.46	0.0751	-7.85													954	28.1389	14.2375
	0.0836	-0.0383	0.0748	-0.0347	0.0804	-0.0336					0.0768	-0.0177	0.0721	-8.6	0.074	-8.4													955	28.1461	14.241
	0.0801	-17	0.0734	-0.0351	0.0795	-0.0337					0.0755	-0.0183	0.0711	-8.77	0.0728	-8.78													956	28.1524	14.2439
	0.0801	-17.2	0.0697	-21.2	0.078	-0.0342					0.0738	-5.24	0.0701	-8.9	0.072	-9.03													957	28.1579	14.2465
	0.0797	-17.2	0.0692	-21.4	0.0765	-21.1					0.073	-5.48	0.0688	-9.1	0.0711	-9.22													958	28.1645	14.2496
	0.0786	-17.4	0.0683	-21.5	0.0758	-21.8					0.0718	-5.77	0.0681	-9.2	0.0704	-9.36													959	28.1719	14.2531
	0.0777	-17.7	0.0671	-21.6	0.0753	-21.9					0.0704	-6.04	0.067	-9.32	0.0695	-9.56													960	28.1789	14.2563
	0.0771	-17.7	0.0663	-21.8	0.0741	-22.1					0.0696	-6.18	0.065	-0.0113	0.0686	-9.71													961	28.1866	14.2599
	0.0763	-17.9	0.0651	-21.9	0.0729	-22.2					0.0687	-6.29	0.0645	-0.012	0.0672	-9.9													962	28.1943	14.2634
	0.0752	-18	0.064	-22	0.0723	-22.3					0.0681	-6.39	0.0632	-0.0132	0.0658	-10													963	28.2023	14.2671
	0.0746	-18.1	0.0624	-22.2	0.0712	-22.5					0.0673	-6.49	0.0622	-0.0141	0.0647	-10.2													964	28.2104	14.2708
	0.0739	-18.2	0.0612	-22.3	0.0703	-22.6					0.0657	-6.64	0.0613	-0.0146	0.0641	-10.2													965	28.2183	14.2744
	0.0726	-18.5	0.0607	-22.4	0.0696	-22.7					0.0647	-6.8	0.0599	-0.0152	0.0628	-0.0237													966	28.2265	14.2781
	0.0712	-0.0357	0.0591	-0.0356	0.0689	-22.9					0.0632	-6.9	0.0593	-0.0156	0.0616	-0.0275													967	28.2345	14.2817
	0.0704	-0.0371	0.0582	-0.0362	0.068	-22.9					0.0621	-7	0.0582	-0.016	0.0607	-0.0289													968	28.2437	14.2858
	0.0696	-0.0383	0.0569	-0.0371	0.0669	-23.1					0.0605	-0.00993	0.0574	-0.0163	0.059	-0.0304													969	28.2541	14.2905
	0.0688	-0.039	0.0565	-0.0368	0.0642	-0.034					0.0593	-0.015	0.0561	-0.0166	0.0583	-0.0309													970	28.2643	14.295
	0.068	-0.0396	0.0556	-0.0375	0.0629	-0.035					0.0585	-0.0168	0.0548	-0.017	0.0574	-0.0314													971	28.2745	14.2995
	0.0673	-0.0399	0.054	-0.038	0.0624	-0.0352					0.0572	-0.0182	0.054	-0.0173	0.0567	-0.0318													972	28.285	14.3042
	0.0667	-0.0399	0.0535	-0.0382	0.0612	-0.0356					0.0559	-0.0191	0.0533	-0.0173	0.0559	-0.032													973	28.2946	14.3084
	0.0655	-0.0403	0.0526	-0.0384	0.0603	-0.0359					0.0543	-0.0199	0.0518	-8.51	0.0551	-0.0323													974	28.3033	14.3122
	0.0647	-0.0408	0.0515	-0.0386	0.0597	-0.0362					0.053	-0.0204	0.0508	-9.96	0.0544	-0.0328													975	28.3117	14.3159
	0.0635	-0.041	0.0509	-0.0387	0.0585	-0.0365					0.0524	-0.0206	0.0498	-10.4	0.0537	-0.0331													976	28.32	14.3196
	0.0627	-0.0412	0.0498	-0.0389	0.0578	-0.0366					0.0507	-0.021	0.049	-10.6	0.0524	-0.0338													977	28.3285	14.3233
	0.0611	-0.0418	0.0488	-0.039	0.0564	-0.037					0.0498	-0.0212	0.0479	-10.9	0.0509	-0.0345													978	28.3372	14.3271
	0.0598	-0.0421	0.0479	-0.0393	0.0551	-0.0373					0.049	-0.0214	0.0471	-11.1	0.0495	-0.035													979	28.3458	14.3308
	0.0589	-0.0423	0.0466	-0.0397	0.0538	-0.0377					0.0479	-0.0215	0.0457	-11.4	0.0483	-10.1													980	28.3543	14.3345
	0.057	-19.2	0.0437	-23.3	0.0523	-0.038					0.0457	-7.24	0.0447	-11.5	0.0474	-11.2													981	28.3631	14.3384
	0.0564	-19.6	0.0443	-23.4	0.0511	-0.0383					0.0449	-7.67	0.0439	-11.6	0.0464	-11.5													982	28.3724	14.3424
	0.0556	-20	0.0437	-23.5	0.0482	-24.5					0.0435	-8.08	0.0433	-11.7	0.0459	-11.7													983	28.3814	14.3462
	0.0542	-20.2	0.0429	-23.6	0.0472	-24.7					0.0426	-8.26	0.042	-11.9	0.0452	-11.9													984	28.3904	14.3502
	0.053	-20.4	0.0417	-23.9	0.0464	-24.8					0.0418	-8.37	0.0409	-12.1	0.0442	-12.1													985	28.3996	14.3541
	0.0513	-20.6	0.0403	-24	0.0451	-24.9					0.0404	-8.57	0.0393	-0.0138	0.043	-12.4													986	28.4086	14.3581
	0.05	-20.8	0.0394	-24.1	0.0439	-25.1					0.0396	-8.63	0.0383	-0.0152	0.042	-12.5													987	28.4179	14.3621
	0.0487	-21.1	0.0385	-24.2	0.0437	-25.2					0.039	-8.75	0.0374	-0.0159	0.0412	-12.6													988	28.427	14.366
	0.0476	-21.1	0.0371	-24.4	0.0423	-25.3					0.0377	-8.86	0.0364	-0.0163	0.0402	-12.7													989	28.4361	14.3699
	0.0466	-21.2	0.0362	-24.5	0.0412	-25.3					0.0367	-8.95	0.0356	-0.0166	0.0391	-12.8													990	28.445	14.3737
	0.0458	-4.71	0.0354	-24.6	0.0405	-25.3					0.0358	-9.08	0.0349	-0.0169	0.0372	-0.0314													991	28.4538	14.3776
	0.0444	-0.0419	0.0348	-24.7	0.0396	-25.5					0.0351	-9.2	0.0336	-0.0173	0.0358	-0.0352													992	28.4627	14.3814
	0.0433	-0.0425	0.0339	-2.08	0.0374	-0.0381					0.0345	-4.9	0.0326	-0.0176	0.0349	-0.0367													993	28.4714	14.3851
	0.0423	-0.0432	0.0326	-0.0403	0.0363	-0.039					0.0334	-0.0171	0.0316	-0.0179	0.0342	-0.0377													994	28.4799	14.3888
	0.041	-0.0434	0.032	-0.0405	0.035	-0.0397					0.0324	-0.0195	0.0306	-0.0181	0.0331	-0.0391													995	28.4885	14.3925
	0.0402	-0.0435	0.0305	-0.0411	0.0335	-0.0406					0.0302	-0.0211	0.0296	-0.0184	0.0322	-0.04													996	28.4969	14.3962
	0.0396	-0.0437	0.0295	-0.0412	0.032	-0.041					0.0294	-0.0215	0.0284	-0.0185	0.031	-0.041													997	28.5052	14.3997
	0.0383	-0.0445	0.0283	-0.0415	0.0308	-0.0409					0.0286	-0.0217	0.0276	-0.0187	0.03	-0.0417													998	28.5133	14.4032
	0.0374	-0.0441	0.0275	-0.0417	0.0301	-0.041					0.0276	-0.0221	0.0265	-0.0189	0.0291	-0.0431													999	28.5214	14.4067
	0.0367	-0.0446	0.0262	-0.0419	0.029	-0.041					0.0268	-0.0221	0.0257	-0.019	0.0276	-0.0449													1000	28.5293	14.4101
	0.0354	-0.0451	0.0249	-0.0421	0.0276	-0.0413					0.026	-0.0224	0.0241	-13.1	0.0262	-0.0466													1001	28.5372	14.4135
	0.0347	-0.045	0.0239	-0.0422	0.0257	-0.0417					0.0253	-0.0225	0.023	-13.3	0.0252	-0.0478													1002	28.5449	14.4169
	0.0335	-0.0453	0.0224	-0.0426	0.0249	-0.0418					0.0239	-0.0227	0.022	-13.5	0.0241	-0.0496													1003	28.5525	14.4201
	0.0324	-0.0457	0.0217	-0.0427	0.0191	-26.9					0.0227	-0.0229	0.0211	-13.7	0.0222	-13.8													1004	28.56	14.4234
	0.0311	-21.5	0.0205	-0.0429	0.0201	-26.9					0.0217	-0.0229	0.0201	-13.9	0.0208	-14.1													1005	28.5671	14.4265
	0.0301	-22.5	0.0195	-24.6	0.0187	-27					0.0202	-0.0231	0.019	-14.2	0.0198	-14.4													1006	28.5741	14.4295
	0.0295	-22.7	0.0186	-25.7	0.0177	-27.2					0.0187	-9.02	0.0184	-14.3	0.0184	-14.8													1007	28.5813	14.4326
	0.0284	-22.7	0.0172	-25.8	0.0172	-27.3					0.0179	-10.4	0.0168	-14.5	0.0173	-15													1008	28.5884	14.4357
	0.0277	-22.9	0.0164	-25.9	0.016	-27.3					0.0166	-10.7	0.0158	-14.7	0.016	-15.3													1009	28.5954	14.4388
	0.0271	-23.1	0.0151	-26.1	0.0147	-27.3					0.0155	-10.9	0.015	-14.8	0.0152	-15.3													1010	28.6023	14.4418
	0.026	-23.3	0.0137	-26.3	0.014	-27.5					0.0148	-11	0.0143	-14.9	0.0145	-15.5													1011	28.6092	14.4448
	0.0247	-23.4	0.0122	-26.4	0.0131	-27.6					0.0134	-11.1	0.012	-0.0164	0.0133	-15.6													1012	28.616	14.4477
	0.024	-23.4	0.011	-26.5	0.0125	-27.6					0.0127	-11.2	0.011	-0.0175	0.0122	-15.7													1013	28.6226	14.4506
	0.0233	-23.7	0.00998	-26.7	0.011	-0.0415					0.0119	-11.3	0.00998	-0.018	0.0106	-1.86													1014	28.6292	14.4535
	0.0217	-23.7	0.00912	-26.6	0.00985	-0.0422					0.0104	-11.5	0.00894	-0.0184	0.00973	-0.0623													1015	28.6357	14.4563
	0.0207	-23.7	0.00697	-0.0432	0.00881	-0.0424					0.009	-11.6	0.00832	-0.0186	0.00845	-0.0663													1016	28.6421	14.4591
	0.0187	-0.0453	0.00599	-0.0439	0.00752	-0.0431					0.0082	-11.7	0.0071	-0.019	0.00771	-0.0683													1017	28.6484	14.4619
	0.0176	-0.0461	0.00538	-0.0441	0.00648	-0.0435					0.00667	-0.0206	0.00575	-0.0193	0.00673	-0.0705													1018	28.6546	14.4646
	0.0167	-0.0463	0.00458	-0.0443	0.00495	-0.044					0.00557	-0.0221	0.00477	-0.0194	0.00532	-0.0741													1019	28.6607	14.4672
	0.0158	-0.0467	0.0044	-0.0441	0.00434	-0.044					0.00459	-0.0228	0.0041	-0.0196	0.00434	-0.076													1020	28.6666	14.4699
	0.0151	-0.0467	0.00373	-0.0444	0.0033	-0.0442					0.00354	-0.0232	0.00287	-0.0198	0.00324	-0.0784
	0.0137	-0.0472	0.00299	-0.0446	0.00195	-0.0444					0.0022	-0.0235	0.00226	-0.0199	0.00201	-0.0805
	0.013	-0.0471	0.00207	-0.0447	0.000785	-0.0445					0.00134	-0.0237	0.00122	-0.0201	0.000542	-0.0826
	0.0116	-0.0475	0.00134	-0.045	-7.22e-05	-0.0448					0.000175	-0.0237	0.000175	-0.0202	-0.000867	-0.0843
	0.0101	-0.0477	-1.09e-05	-0.0451	-0.00148	-0.045					-0.000438	-0.0239	-0.000377	-0.0202	-0.00209	-0.0857
	0.00881	-0.048	-0.000991	-0.045	-0.00258	-0.0451					-0.00215	-0.0241	-0.00191	-15.4	-0.00338	-0.0865
	0.00801	-0.0483	-0.00216	-0.0453	-0.00693	-28.9					-0.00283	-0.0241	-0.0027	-15.8	-0.00454	-15.3
	0.00734	-0.048	-0.00295	-0.0455	-0.00601	-28.8					-0.00417	-0.0243	-0.0035	-16.1	-0.00546	-16.6
	0.00612	-0.0485	-0.00418	-0.0456	-0.00663	-28.9					-0.00497	-0.0245	-0.00448	-16.4	-0.00669	-16.9
	0.00532	-0.0484	-0.00644	-26.9	-0.00749	-29					-0.00589	-0.0246	-0.00516	-16.7	-0.00699	-17.1
	0.00434	-24.1	-0.00706	-27.6	-0.00871	-29					-0.00681	-0.0288	-0.00583	-16.8	-0.00828	-17.3
	0.00336	-24.9	-0.00828	-27.8	-0.00963	-29					-0.00803	-12.6	-0.00699	-17	-0.00932	-17.7
	0.00207	-25.2	-0.00932	-27.9	-0.0108	-29.3					-0.00883	-13.1	-0.00791	-17.1	-0.0109	-17.8
	0.00128	-25.5	-0.0104	-28	-0.0113	-29.3					-0.0101	-13.4	-0.00908	-17.3	-0.0116	-18
	5.03e-05	-25.4	-0.0116	-28.1	-0.0125	-29.3					-0.0107	-13.6	-0.0101	-17.3	-0.0128	-18.1
	-0.000624	-25.5	-0.0121	-28.1	-0.0134	-29.3					-0.0116	-13.7	-0.011	-17.5	-0.0142	-18.1
	-0.00148	-25.7	-0.0131	-28.3	-0.0138	-29.2					-0.0132	-14	-0.0124	-17.7	-0.0153	-18.2
	-0.00265	-25.8	-0.0136	-28.5	-0.015	-29.5					-0.014	-14	-0.0131	-17.5	-0.0171	-0.0861
	-0.00387	-26.2	-0.0142	-28.5	-0.0162	-0.0449					-0.0156	-14.1	-0.0147	-0.0183	-0.0183	-0.087
	-0.00516	-26.2	-0.0156	-28.5	-0.0169	-0.0455					-0.0166	-14.3	-0.0158	-0.0191	-0.0191	-0.0872
	-0.00614	-26.2	-0.0165	-28.5	-0.0181	-0.0461					-0.0177	-14.4	-0.0165	-0.0195	-0.0199	-0.0871
	-0.00742	-0.0482	-0.0186	-0.0467	-0.0186	-0.046					-0.0188	-14.6	-0.018	-0.02	-0.021	-0.0865
	-0.00847	-0.0489	-0.02	-0.0473	-0.0194	-0.0463					-0.0206	-0.0225	-0.0196	-0.0204	-0.0221	-0.0862
	-0.00914	-0.0489	-0.0211	-0.0474	-0.0202	-0.0465					-0.0212	-0.0231	-0.0205	-0.0204	-0.0228	-0.086
	-0.0104	-0.0494	-0.0219	-0.0476	-0.0215	-0.0466					-0.0226	-0.0239	-0.0218	-0.0207	-0.0243	-0.0848
	-0.0112	-0.0495	-0.023	-0.0477	-0.0231	-0.0469					-0.0234	-0.0241	-0.0229	-0.0208	-0.0252	-0.0849
	-0.0115	-0.0493	-0.0238	-0.0476	-0.0241	-0.047					-0.0238	-0.0242	-0.0239	-0.021	-0.0267	-0.0845
	-0.0128	-0.0498	-0.0244	-0.048	-0.0249	-0.0472					-0.0251	-0.0245	-0.0252	-0.0211	-0.0275	-0.0838
	-0.0136	-0.0502	-0.0254	-0.0476	-0.0261	-0.0473					-0.0258	-0.0247	-0.0262	-0.0212	-0.0284	-0.0836
	-0.0144	-0.0502	-0.0261	-0.0477	-0.0268	-0.0474					-0.027	-0.0248	-0.027	-0.0213	-0.0291	-0.0834
	-0.0156	-0.0503	-0.0272	-0.0478	-0.0276	-0.0476					-0.0282	-0.025	-0.0274	-0.0213	-0.0301	-0.083
	-0.0162	-0.0501	-0.0277	-0.0479	-0.0288	-0.0478					-0.0295	-0.025	-0.0289	-18.6	-0.0316	-16.7
	-0.0175	-0.0504	-0.0288	-0.0481	-0.0294	-0.0478					-0.0303	-0.0252	-0.0298	-18.9	-0.0327	-19.4
	-0.0184	-0.0507	-0.0293	-0.048	-0.031	-29.7					-0.0312	-0.0252	-0.0305	-19.1	-0.0332	-19.5
	-0.0194	-0.0504	-0.0301	-0.0483	-0.0315	-30.3					-0.0327	-0.0253	-0.0321	-19.3	-0.0344	-19.8
	-0.0203	-0.0507	-0.0308	-0.0483	-0.0321	-30.3					-0.0338	-0.0254	-0.0327	-19.4	-0.0357	-20
	-0.0246	-27.4	-0.0324	-29.2	-0.0335	-30.4					-0.0351	-15.1	-0.0336	-19.6	-0.0365	-20.2
	-0.0238	-27.3	-0.033	-29.5	-0.0344	-30.4					-0.0361	-16	-0.0349	-19.7	-0.0376	-20.3
	-0.0245	-27.4	-0.0347	-29.6	-0.0359	-30.6					-0.0368	-16.3	-0.0356	-19.8	-0.0385	-20.4
	-0.0254	-27.6	-0.0358	-29.7	-0.0374	-30.6					-0.0378	-16.5	-0.0368	-19.9	-0.0392	-20.4
	-0.0265	-27.8	-0.0367	-29.8	-0.0381	-30.6					-0.039	-16.6	-0.0376	-19.9	-0.0404	-20.6
	-0.0275	-27.8	-0.0383	-29.9	-0.0387	-30.7					-0.0401	-16.7	-0.0391	-20.1	-0.041	-20.7
	-0.0277	-27.8	-0.0392	-30	-0.0399	-30.7					-0.0409	-16.7	-0.0412	-0.02	-0.0422	-20.8
	-0.0292	-27.9	-0.0403	-30	-0.0411	-30.9					-0.0423	-16.9	-0.0425	-0.0209	-0.0437	-0.0767
	-0.0303	-28.1	-0.0409	-30	-0.0419	-30.8					-0.0437	-17	-0.0431	-0.0212	-0.0447	-0.0768
	-0.0311	-28.1	-0.0422	-30.2	-0.0433	-0.0484					-0.0445	-17.2	-0.0444	-0.0215	-0.0459	-0.0766
	-0.0335	-0.0514	-0.0433	-30.2	-0.0444	-0.0491					-0.0455	-17.3	-0.0453	-0.0217	-0.0468	-0.0763
	-0.0343	-0.0509	-0.0452	-0.0495	-0.0453	-0.0491					-0.0474	-0.024	-0.0464	-0.0219	-0.0474	-0.0762
	-0.0351	-0.0516	-0.0462	-0.0498	-0.046	-0.0492					-0.048	-0.0246	-0.0479	-0.022	-0.0488	-0.0754
	-0.0359	-0.0522	-0.0473	-0.05	-0.0473	-0.0496					-0.049	-0.025	-0.0489	-0.0223	-0.0495	-0.0752
	-0.0373	-0.0519	-0.0482	-0.0503	-0.0481	-0.0498					-0.0506	-0.0253	-0.0502	-0.0226	-0.051	-0.0748
	-0.0385	-0.0524	-0.0495	-0.0504	-0.0491	-0.0498					-0.0514	-0.0255	-0.0512	-0.0228	-0.0523	-0.0742
	-0.0401	-0.0523	-0.0509	-0.0506	-0.0504	-0.0502					-0.0523	-0.0256	-0.0519	-0.0229	-0.0529	-0.0741
	-0.0411	-0.0527	-0.0521	-0.051	-0.0517	-0.0504					-0.0536	-0.0259	-0.0528	-0.023	-0.0537	-0.0738
	-0.0419	-0.0527	-0.0529	-0.051	-0.0525	-0.0506					-0.0547	-0.0259	-0.0539	-0.0231	-0.0547	-0.0733
	-0.043	-0.0528	-0.0534	-0.051	-0.054	-0.0508					-0.0557	-0.0261	-0.0568	-20.9	-0.0557	-0.0728
	-0.0443	-0.0524	-0.0547	-0.0512	-0.0553	-0.051					-0.0569	-0.0262	-0.0569	-21.2	-0.0566	-0.0729
	-0.045	-0.053	-0.0555	-0.0512	-0.0558	-0.051					-0.0575	-0.0263	-0.058	-21.3	-0.058	-21.1
	-0.0464	-0.0532	-0.0567	-0.0515	-0.0578	-30.7					-0.0589	-0.0264	-0.0591	-21.5	-0.0586	-21.4
	-0.0478	-28.6	-0.0577	-0.0516	-0.0587	-31.4					-0.0593	-0.0264	-0.0599	-21.7	-0.0595	-21.7
	-0.0487	-28.9	-0.0614	-31	-0.0597	-31.5					-0.0614	-17.1	-0.0605	-21.7	-0.0607	-21.9
	-0.0498	-29.3	-0.0623	-31	-0.0607	-31.6					-0.062	-18.6	-0.0619	-21.8	-0.0616	-22.2
	-0.0502	-29.4	-0.0631	-31.2	-0.0615	-31.7					-0.0634	-19.1	-0.0628	-21.9	-0.0624	-22.2
	-0.0508	-29.4	-0.064	-31.2	-0.0628	-31.8					-0.0641	-19.2	-0.0635	-22	-0.0637	-22.4
	-0.0516	-29.5	-0.0653	-31.1	-0.0639	-31.9					-0.0651	-19.2	-0.0646	-22.1	-0.0645	-22.4
	-0.0526	-29.5	-0.0657	-31.2	-0.0648	-31.7					-0.0663	-19.3	-0.0654	-22.1	-0.0657	-22.4
	-0.0536	-29.4	-0.0668	-31.3	-0.0656	-31.8					-0.067	-19.3	-0.0664	-22.3	-0.0664	-22.6
	-0.0539	-29.9	-0.0675	-31.4	-0.0663	-31.9					-0.0684	-19.6	-0.0679	-0.0209	-0.067	-22.7
	-0.0547	-29.4	-0.0686	-31.4	-0.0669	-31.9					-0.0694	-19.5	-0.0694	-0.0222	-0.0686	-22.7
	-0.0559	-29.5	-0.0696	-31.5	-0.0681	-31.9					-0.0702	-19.7	-0.0698	-0.0226	-0.0699	-0.0684
	-0.0564	-29.7	-0.0717	-0.0527	-0.0703	-0.052					-0.071	-19.9	-0.0709	-0.0232	-0.0703	-0.0684
	-0.058	-29.9	-0.073	-0.0532	-0.0714	-0.0525					-0.0717	-19.9	-0.0717	-0.0233	-0.0714	-0.0683
	-0.0602	-0.0537	-0.0737	-0.0534	-0.0729	-0.0528					-0.0722	-20.2	-0.0732	-0.0237	-0.0722	-0.0684
	-0.061	-0.0538	-0.0744	-0.0535	-0.0741	-0.0529					-0.0736	-0.0251	-0.0744	-0.0239	-0.0729	-0.0683
	-0.0614	-0.0542	-0.0754	-0.0535	-0.0754	-0.0531					-0.0746	-0.0259	-0.0754	-0.0241	-0.074	-0.0679
	-0.0621	-0.0544	-0.0761	-0.0537	-0.0763	-0.0535					-0.0755	-0.0263	-0.077	-0.0242	-0.0748	-0.0675
	-0.0626	-0.0543	-0.0773	-0.0538	-0.0772	-0.0535					-0.0765	-0.0265	-0.0778	-0.0244	-0.0759	-0.0669
	-0.0637	-0.0542	-0.0795	-0.0544	-0.078	-0.0536					-0.0774	-0.0267	-0.0792	-0.0245	-0.077	-0.0665
	-0.0647	-0.0545	-0.0802	-0.0545	-0.0789	-0.0537					-0.0787	-0.027	-0.0798	-0.0246	-0.0782	-0.0663
	-0.066	-0.0551	-0.0814	-0.0548	-0.0795	-0.054					-0.0794	-0.0272	-0.0808	-0.0246	-0.0789	-0.066
	-0.067	-0.0553	-0.0824	-0.055	-0.0808	-0.0541					-0.0806	-0.0273	-0.0813	-0.0247	-0.0808	-0.0657
	-0.0675	-0.0549	-0.0846	-0.0553	-0.0816	-0.0542					-0.0812	-0.0273	-0.0841	-22.9	-0.0817	-0.0655
	-0.0687	-0.0549	-0.086	-0.0556	-0.0831	-0.0545					-0.0825	-0.0276	-0.0839	-23.1	-0.083	-0.0653
	-0.0696	-0.0552	-0.0895	-32.2	-0.084	-31.6					-0.084	-0.0277	-0.085	-23.2	-0.0848	-23
	-0.071	-0.0551	-0.0907	-32.1	-0.085	-32.5					-0.0848	-0.0278	-0.0858	-23.4	-0.0853	-23.3
	-0.0721	-0.0554	-0.0914	-32.2	-0.0858	-32.3					-0.0858	-0.0278	-0.0867	-23.4	-0.0866	-23.5
	-0.0752	-30.7	-0.0922	-32.3	-0.0864	-32.4					-0.0866	-0.0279	-0.0875	-23.6	-0.0875	-23.7
	-0.0765	-31	-0.093	-32.3	-0.0878	-32.6					-0.0882	-20.7	-0.0883	-23.4	-0.0888	-23.7
	-0.0779	-30.7	-0.0943	-32.3	-0.0886	-32.6					-0.0888	-21.2	-0.0891	-23.6	-0.0901	-23.8
	-0.0786	-31	-0.0952	-32.4	-0.0899	-32.8					-0.0898	-21.5	-0.0899	-23.6	-0.0907	-23.9
	-0.0799	-31.2	-0.0964	-32.4	-0.0909	-32.8					-0.0909	-21.6	-0.0909	-23.6	-0.0917	-24
	-0.0808	-31	-0.0976	-32.4	-0.0918	-32.8					-0.0918	-21.5	-0.0917	-23.9	-0.0925	-23.9
	-0.0815	-30.9	-0.0985	-32.6	-0.093	-32.6					-0.0926	-21.6	-0.0925	-13.8	-0.0931	-24
	-0.0822	-31.2	-0.0998	-0.0574	-0.0945	-32.8					-0.0939	-21.7	-0.094	-0.0828	-0.0939	-24.1
	-0.0836	-31.2	-0.1	-0.0577	-0.0954	-32.7					-0.0948	-21.9	-0.0951	-0.091	-0.0945	-24.1
	-0.0846	-8.02	-0.102	-0.0582	-0.0971	-0.0557					-0.0959	-22	-0.096	-0.0879	-0.0964	-0.0629
	-0.0861	-0.0573	-0.103	-0.0582	-0.0981	-0.0566					-0.0964	-22	-0.097	-0.0844	-0.0969	-0.0628
	-0.0871	-0.0567	-0.104	-0.0585	-0.0989	-0.0567					-0.0977	-22.2	-0.0986	-0.0828	-0.098	-0.0627
	-0.0884	-0.0572	-0.104	-0.0587	-0.1	-0.0571					-0.0988	-22.2	-0.0999	-0.0793	-0.0987	-0.0623
	-0.0896	-0.058	-0.105	-0.0589	-0.101	-0.0571					-0.101	-0.0273	-0.101	-0.0939	-0.1	-0.062
	-0.0905	-0.058	-0.106	-0.0591	-0.101	-0.0574					-0.102	-0.0279	-0.101	-0.102	-0.101	-0.0619
	-0.0914	-0.0576	-0.107	-0.0593	-0.103	-0.0575					-0.102	-0.0281	-0.102	-0.0984	-0.103	-0.0616
	-0.0929	-0.0578	-0.109	-0.0594	-0.104	-0.0579					-0.103	-0.0283	-0.103	-0.0931	-0.104	-0.0613
	-0.0933	-0.0577	-0.109	-0.0596	-0.104	-0.0578					-0.104	-0.0284	-0.104	-0.0903	-0.104	-0.0608
	-0.0947	-0.0585	-0.11	-0.0598	-0.105	-0.058					-0.105	-0.0287	-0.105	-0.0883	-0.106	-0.0606
	-0.0958	-0.058	-0.111	-0.06	-0.106	-0.0582					-0.106	-0.0289	-0.106	-0.0856	-0.107	-0.0605
	-0.0966	-0.0587	-0.112	-0.0601	-0.107	-0.0584					-0.107	-0.0289	-0.108	-23.1	-0.108	-0.0603
	-0.0972	-0.059	-0.113	-0.0603	-0.108	-0.0585					-0.108	-0.029	-0.109	-24.3	-0.109	-0.0604
	-0.0985	-0.0587	-0.119	-33	-0.108	-0.0586					-0.109	-0.0291	-0.11	-24.3	-0.11	-23.4
	-0.102	-32	-0.116	-33	-0.11	-0.059					-0.11	-0.0291	-0.111	-24.4	-0.111	-24.5
	-0.103	-31.9	-0.117	-33.2	-0.111	-32.2					-0.112	-0.0293	-0.112	-24.5	-0.112	-24.7
	-0.104	-31.8	-0.118	-33	-0.112	-33.3					-0.112	-0.0294	-0.112	-24.5	-0.113	-24.7
	-0.106	-32	-0.118	-33	-0.113	-33.2					-0.113	-0.0294	-0.114	-24.7	-0.114	-24.8
	-0.106	-32.2	-0.12	-33	-0.113	-33.3					-0.117	-23.2	-0.114	-24.6	-0.115	-24.7
	-0.107	-32	-0.12	-33.1	-0.114	-33.4					-0.115	-23.3	-0.116	-24.8	-0.116	-24.9
	-0.108	-31.9	-0.121	-33.2	-0.115	-33.2					-0.116	-23.5	-0.117	-24.8	-0.117	-24.7
	-0.109	-32	-0.122	-33.2	-0.116	-33.5					-0.116	-23.3	-0.118	-24.9	-0.118	-25
	-0.109	-32	-0.124	-33.1	-0.117	-33.4					-0.118	-23.5	-0.119	-24.8	-0.119	-25.2
	-0.111	-32.2	-0.125	-33.3	-0.118	-33.5					-0.118	-23.5	-0.12	-4.21	-0.12	-25
	-0.112	-0.0609	-0.127	-0.063	-0.119	-33.4					-0.12	-23.5	-0.121	-0.102	-0.122	-8.14
	-0.113	-0.0611	-0.127	-0.0634	-0.12	-33.4					-0.12	-23.6	-0.122	-0.103	-0.123	-0.0592
	-0.115	-0.0617	-0.128	-0.0635	-0.121	-33.6					-0.121	-23.6	-0.124	-0.103	-0.124	-0.0591
	-0.116	-0.0613	-0.129	-0.0638	-0.123	-0.0612					-0.123	-23.5	-0.124	-0.103	-0.125	-0.0585
	-0.116	-0.0618	-0.13	-0.0641	-0.125	-0.062					-0.123	-23.6	-0.125	-0.102	-0.126	-0.0583
	-0.117	-0.0618	-0.131	-0.0646	-0.126	-0.0623					-0.125	-23.8	-0.126	-0.102	-0.127	-0.0581
	-0.118	-0.062	-0.132	-0.0647	-0.127	-0.0627					-0.127	-0.0296	-0.128	-0.101	-0.128	-0.0581
	-0.12	-0.0625	-0.133	-0.0652	-0.127	-0.0629					-0.128	-0.0302	-0.129	-0.1	-0.129	-0.0581
	-0.121	-0.0627	-0.134	-0.0654	-0.128	-0.0629					-0.129	-0.0303	-0.13	-0.1	-0.13	-0.0576
	-0.121	-0.0628	-0.135	-0.0658	-0.129	-0.0634					-0.13	-0.0306	-0.131	-0.0991	-0.131	-0.0576
	-0.123	-0.063	-0.136	-0.0661	-0.13	-0.0638					-0.13	-0.0307	-0.132	-0.0988	-0.132	-0.0575
	-0.124	-0.0633	-0.137	-0.0662	-0.132	-0.0642					-0.132	-0.0309	-0.132	-0.0983	-0.133	-0.057
	-0.125	-0.0633	-0.138	-0.0666	-0.133	-0.0647					-0.133	-0.031	-0.133	-0.0979	-0.134	-0.057
	-0.125	-0.0635	-0.139	-0.0668	-0.134	-0.0649					-0.134	-0.0312	-0.134	-0.0973	-0.135	-0.0569
	-0.129	-32.8	-0.144	-33.5	-0.136	-0.0652					-0.134	-0.0311	-0.149	-25.4	-0.136	-0.0569
	-0.13	-32.5	-0.142	-33.7	-0.137	-33.3					-0.136	-0.0313	-0.138	-25.4	-0.137	-24.4
	-0.131	-33.2	-0.143	-33.4	-0.138	-33.8					-0.137	-0.0314	-0.138	-25.5	-0.138	-25.6
	-0.132	-32.9	-0.144	-33.7	-0.139	-33.9					-0.138	-0.0315	-0.139	-25.5	-0.139	-25.4
	-0.133	-32.7	-0.145	-33.7	-0.14	-33.9					-0.138	-0.0316	-0.14	-25.5	-0.14	-25.6
	-0.134	-32.9	-0.146	-33.6	-0.141	-34.1					-0.14	-17.7	-0.141	-25.6	-0.141	-25.7
	-0.135	-33	-0.147	-33.8	-0.142	-33.9					-0.141	-24.6	-0.141	-25.5	-0.142	-25.8
	-0.136	-33.3	-0.148	-33.8	-0.143	-34					-0.142	-24.8	-0.142	-25.7	-0.143	-25.8
	-0.137	-33	-0.149	-33.8	-0.143	-33.9					-0.143	-24.8	-0.143	-25.8	-0.144	-25.8
	-0.139	-0.0662	-0.15	-33.7	-0.144	-33.9					-0.144	-24.7	-0.144	-25.7	-0.145	-25.8
	-0.14	-0.0671	-0.15	-26.7	-0.145	-33.9					-0.145	-24.8	-0.146	-25.9	-0.146	-25.8
	-0.141	-0.0675	-0.151	-0.0696	-0.146	-34.1					-0.146	-24.8	-0.147	-0.0943	-0.146	-26.1
	-0.142	-0.0676	-0.152	-0.0707	-0.147	-34.1					-0.147	-24.8	-0.148	-0.0946	-0.147	-25.8
	-0.143	-0.0681	-0.153	-0.0708	-0.149	-27.3					-0.148	-24.9	-0.15	-0.0944	-0.148	-26
	-0.144	-0.0687	-0.154	-0.0711	-0.15	-0.0685					-0.149	-24.9	-0.15	-0.0943	-0.149	-0.0572
	-0.145	-0.0686	-0.155	-0.0711	-0.151	-0.0695					-0.15	-24.8	-0.151	-0.0941	-0.15	-0.0572
	-0.146	-0.0694	-0.157	-0.072	-0.151	-0.0696					-0.151	-25	-0.152	-0.094	-0.151	-0.057
	-0.146	-0.0693	-0.158	-0.0723	-0.152	-0.0701					-0.152	-0.0325	-0.153	-0.0936	-0.152	-0.0567
	-0.148	-0.0698	-0.159	-0.0728	-0.153	-0.0703					-0.153	-0.033	-0.154	-0.0932	-0.153	-0.0568
	-0.148	-0.0695	-0.16	-0.0733	-0.154	-0.0705					-0.154	-0.0333	-0.156	-0.0926	-0.154	-0.0567
	-0.15	-0.07	-0.161	-0.0739	-0.155	-0.0713					-0.155	-0.0334	-0.157	-0.092	-0.155	-0.0566
	-0.15	-0.0704	-0.162	-0.0746	-0.156	-0.0714					-0.156	-0.0337	-0.157	-0.092	-0.156	-0.0568
	-0.151	-0.0708	-0.163	-0.0744	-0.157	-0.0719					-0.157	-0.0339	-0.158	-0.0931	-0.157	-0.0565
	-0.156	-33.6	-0.163	-0.0751	-0.158	-0.0719					-0.159	-0.034	-0.159	-0.0924	-0.158	-0.0564
	-0.155	-33.4	-0.175	-34.3	-0.159	-0.0722					-0.16	-0.0342	-0.16	-0.0922	-0.159	-0.0562
	-0.156	-33.7	-0.168	-34.2	-0.16	-0.0727					-0.161	-0.0344	-0.162	-25.3	-0.159	-0.0564
	-0.157	-33.7	-0.167	-34.1	-0.161	-0.0727					-0.162	-0.0343	-0.162	-26.1	-0.16	-0.0565
	-0.158	-33.4	-0.167	-34.2	-0.161	-0.0734					-0.163	-0.0345	-0.163	-26.1	-0.161	-0.0566
	-0.158	-33.4	-0.169	-34.1	-0.165	-34.4					-0.164	-0.0346	-0.165	-26.1	-0.166	-16.2
	-0.16	-33.4	-0.17	-34.1	-0.165	-34.1					-0.165	-0.0348	-0.166	-26.2	-0.164	-26.2
	-0.161	-33.7	-0.17	-34.2	-0.166	-34.3					-0.167	-17.2	-0.167	-26.2	-0.164	-26.2
	-0.162	-33.6	-0.172	-34.1	-0.167	-34.3					-0.168	-25.7	-0.169	-26.1	-0.165	-26.2
	-0.163	-33.8	-0.172	-34.3	-0.168	-34.3					-0.169	-25.7	-0.169	-26.2	-0.166	-26.2
	-0.165	-0.0754	-0.173	-34.3	-0.169	-34.4					-0.17	-25.8	-0.17	-26.2	-0.167	-26.5
	-0.166	-0.0753	-0.175	-34.2	-0.17	-34.2					-0.17	-25.8	-0.171	-26.2	-0.168	-26.2
	-0.167	-0.0765	-0.176	-34.3	-0.171	-34.5					-0.171	-25.9	-0.172	-26	-0.169	-26.4
	-0.168	-0.077	-0.178	-0.0792	-0.172	-34.5					-0.172	-25.9	-0.173	-26.3	-0.17	-26.3
	-0.17	-0.0774	-0.179	-0.0813	-0.173	-34.4					-0.173	-25.8	-0.174	-0.0979	-0.17	-26.4
	-0.17	-0.0778	-0.18	-0.0812	-0.174	-34.5					-0.174	-25.8	-0.175	-0.0978	-0.172	-26.6
	-0.171	-0.0781	-0.181	-0.0815	-0.175	-0.0753					-0.175	-25.9	-0.176	-0.0975	-0.173	-26.6
	-0.172	-0.078	-0.182	-0.0819	-0.176	-0.0777					-0.176	-26	-0.177	-0.0974	-0.174	-4.88
	-0.173	-0.0793	-0.183	-0.0823	-0.177	-0.0775					-0.177	-26.1	-0.177	-0.0974	-0.175	-0.0588
	-0.174	-0.0796	-0.185	-0.0831	-0.178	-0.0786					-0.179	-0.0374	-0.179	-0.0982	-0.176	-0.0588
	-0.175	-0.0803	-0.186	-0.0842	-0.179	-0.0793					-0.18	-0.0378	-0.18	-0.0978	-0.177	-0.059
	-0.175	-0.0806	-0.187	-0.0847	-0.18	-0.0784					-0.181	-0.0379	-0.181	-0.0973	-0.178	-0.0593
	-0.177	-0.0815	-0.188	-0.0847	-0.181	-0.0789					-0.182	-0.0381	-0.182	-0.0969	-0.179	-0.0595
	-0.177	-0.0812	-0.189	-0.0859	-0.182	-0.0812					-0.182	-0.0382	-0.183	-0.0972	-0.18	-0.0594
	-0.179	-33.4	-0.19	-0.086	-0.183	-0.0808					-0.183	-0.0384	-0.184	-0.0971	-0.18	-0.0596
	-0.179	-33.9	-0.191	-0.0874	-0.183	-0.0811					-0.184	-0.0386	-0.185	-0.0974	-0.181	-0.0597
	-0.181	-34	-0.195	-34.5	-0.185	-0.0828					-0.185	-0.0387	-0.186	-0.0979	-0.182	-0.0599
	-0.181	-34	-0.195	-34.5	-0.186	-0.0816					-0.186	-0.039	-0.187	-0.103	-0.183	-0.06
	-0.182	-34	-0.195	-34.5	-0.187	-0.0823					-0.187	-0.039	-0.187	-0.113	-0.184	-0.06
	-0.184	-34.1	-0.196	-34.5	-0.188	-0.0829					-0.188	-0.0395	-0.188	-25.1	-0.185	-0.06
	-0.184	-34.1	-0.197	-34.6	-0.2	-34.7					-0.189	-0.0394	-0.189	-26.4	-0.186	-0.0599
	-0.185	-34.2	-0.198	-34.6	-0.192	-34.6					-0.19	-0.0398	-0.19	-26.7	-0.187	-0.0603
	-0.187	-34.1	-0.199	-34.5	-0.192	-34.6					-0.191	-0.0402	-0.191	-26.6	-0.188	-0.0603
	-0.187	-34.2	-0.2	-34.4	-0.193	-34.6					-0.192	-0.0402	-0.192	-26.8	-0.215	-26.2
	-0.189	-33.9	-0.201	-34.5	-0.194	-34.6					-0.193	-26.3	-0.193	-26.6	-0.191	-26.6
	-0.19	-34.3	-0.202	-34.6	-0.195	-34.4					-0.194	-26.7	-0.194	-26.8	-0.191	-26.8
	-0.191	-0.0875	-0.202	-34.7	-0.196	-34.8					-0.194	-26.4	-0.195	-26.8	-0.191	-26.6
	-0.191	-0.0874	-0.204	-0.0891	-0.198	-34.7					-0.195	-26.4	-0.195	-26.8	-0.192	-26.9
	-0.192	-0.089	-0.205	-0.091	-0.199	-34.7					-0.196	-26.4	-0.197	-26.7	-0.194	-26.8
	-0.193	-0.0894	-0.206	-0.0929	-0.2	-34.8					-0.197	-26.6	-0.197	-27	-0.195	-26.9
	-0.194	-0.0901	-0.207	-0.0911	-0.201	-34.9					-0.198	-26.3	-0.198	-26.9	-0.197	-27
	-0.195	-0.0898	-0.208	-0.0925	-0.202	-0.0885					-0.199	-26.4	-0.199	-26.9	-0.197	-26.8
	-0.196	-0.0911	-0.209	-0.0935	-0.203	-0.0897					-0.2	-26.6	-0.199	-26.2	-0.198	-27
	-0.197	-0.0908	-0.209	-0.0923	-0.204	-0.0864					-0.201	-26.6	-0.201	-0.123	-0.199	-27.2
	-0.198	-0.0912	-0.21	-0.0918	-0.205	-0.0874					-0.202	-26.6	-0.202	-0.122	-0.2	-26.8
	-0.199	-0.0922	-0.212	-0.0941	-0.207	-0.0899					-0.203	-26.6	-0.203	-0.121	-0.202	-0.0636
	-0.2	-0.0932	-0.213	-0.094	-0.208	-0.0903					-0.204	-26.7	-0.204	-0.12	-0.203	-0.0639
	-0.201	-0.0939	-0.214	-0.0951	-0.209	-0.0903					-0.205	-0.0437	-0.205	-0.119	-0.204	-0.0645
	-0.202	-0.0942	-0.215	-0.0941	-0.21	-0.0923					-0.206	-0.044	-0.207	-0.119	-0.205	-0.0645
	-0.203	-0.0948	-0.216	-0.0956	-0.212	-0.0915					-0.207	-0.0443	-0.208	-0.118	-0.207	-0.0652
	-0.204	-0.117	-0.218	-34.7	-0.213	-0.0918					-0.208	-0.0445	-0.208	-0.117	-0.208	-0.0656
	-0.205	-34.1	-0.218	-34.8	-0.214	-0.0924					-0.209	-0.0444	-0.21	-0.117	-0.209	-0.0658
	-0.206	-34.3	-0.219	-34.8	-0.214	-0.0964					-0.21	-0.0449	-0.211	-0.116	-0.21	-0.0665
	-0.207	-34.4	-0.221	-34.9	-0.215	-0.0958					-0.212	-0.0452	-0.212	-0.116	-0.212	-0.067
	-0.208	-34.4	-0.222	-34.8	-0.216	-35.1					-0.213	-0.0454	-0.212	-0.117	-0.213	-0.0675
	-0.209	-34.8	-0.223	-34.9	-0.217	-34.8					-0.214	-0.0456	-0.213	-0.116	-0.214	-0.0676
	-0.209	-34.4	-0.224	-34.9	-0.218	-35					-0.215	-0.0457	-0.214	-0.116	-0.215	-0.0679
	-0.21	-34.5	-0.225	-34.9	-0.218	-35.1					-0.215	-0.0458	-0.222	-27.3	-0.217	-26.9
	-0.211	-34.8	-0.227	-34.9	-0.219	-35					-0.217	-0.0466	-0.217	-27	-0.217	-27.1
	-0.212	-34.7	-0.227	-34.8	-0.22	-34.9					-0.217	-0.0465	-0.218	-27.1	-0.218	-27.2
	-0.213	-34.8	-0.228	-34.9	-0.222	-34.8					-0.22	-18.7	-0.219	-27.1	-0.219	-27.1
	-0.214	-34.8	-0.23	-0.101	-0.223	-35					-0.221	-27.2	-0.22	-27.3	-0.22	-27.3
	-0.214	-34.8	-0.23	-0.102	-0.224	-35.2					-0.222	-27.1	-0.221	-27.2	-0.221	-27.3
	-0.216	-2.58	-0.231	-0.102	-0.225	-35					-0.222	-26.8	-0.222	-27.3	-0.222	-27.3
	-0.217	-0.102	-0.232	-0.102	-0.226	-35					-0.223	-27	-0.222	-27.1	-0.224	-27.5
	-0.217	-0.1	-0.234	-0.102	-0.227	-34.9					-0.224	-26.9	-0.224	-27.5	-0.224	-27.4
	-0.218	-0.1	-0.235	-0.103	-0.228	-0.102					-0.225	-26.9	-0.224	-27.4	-0.226	-27.4
	-0.22	-0.102	-0.236	-0.104	-0.229	-0.101					-0.227	-27	-0.225	-27.4	-0.227	-27.4
	-0.22	-0.102	-0.237	-0.105	-0.23	-0.101					-0.228	-27.1	-0.226	-27.2	-0.228	-0.0725
	-0.221	-0.104	-0.238	-0.104	-0.232	-0.104					-0.229	-27.2	-0.228	-0.114	-0.23	-0.0733
	-0.222	-0.103	-0.239	-0.106	-0.233	-0.102					-0.23	-27.2	-0.228	-0.114	-0.23	-0.0731
	-0.223	-0.103	-0.24	-0.107	-0.233	-0.102					-0.231	-19.2	-0.229	-0.113	-0.232	-0.0739
	-0.224	-0.103	-0.24	-0.106	-0.234	-0.104					-0.232	-0.0514	-0.23	-0.113	-0.232	-0.0741
	-0.224	-0.103			-0.235	-0.107					-0.233	-0.0517	-0.231	-0.113	-0.233	-0.0747
	-0.226	-0.104			-0.236	-0.107					-0.235	-0.0525	-0.232	-0.112	-0.234	-0.075
	-0.228	-0.104			-0.238	-0.106					-0.236	-0.0526	-0.232	-0.112	-0.235	-0.0745
	-0.229	-0.106			-0.239	-0.108					-0.237	-0.0528	-0.233	-0.112	-0.236	-0.0744
	-0.23	-0.106			-0.24	-0.107					-0.239	-0.0529	-0.234	-0.112	-0.236	-0.0744
	-0.231	-35									-0.24	-0.0534	-0.234	-0.111	-0.237	-0.075
	-0.232	-34.7									-0.241	-0.0536	-0.236	-0.111	-0.239	-0.076
	-0.233	-34.9									-0.242	-0.0537	-0.236	-0.111	-0.24	-0.0765
	-0.234	-34.8									-0.243	-0.0542	-0.237	-0.111	-0.241	-0.0775
	-0.236	-35											-0.238	-0.11	-0.256	-27.1
	-0.237	-34.7											-0.239	-0.11	-0.245	-27.6
	-0.237	-35											-0.24	-0.11	--	--
	-0.238	-34.7											-0.27	-27.8	--	--
	-0.239	-35.2											-0.246	-27.5	--	--
	-0.239	-35											--	--	--	--
													--	--	--	--
													--	--	--	--
													--	--	--	--
													--	--	--	--
													--	--	--	--
													--	--	--	--
													--	--	--	--
													--	--	--	--
													--	--	--	--
													--	--	--	--
													--	--	--	--
													--	--	--	--
													--	--	--	--
													--	--	--	--
													--	--	--	--
													--	--	--	--
													--	--	--	--
													--	--	--	--
													--	--	--	--
													--	--	--	--
													--	--	--	--
													--	--	--	--
													--	--	--	--
													--	--	--	--
													--	--	--	--
													--	--	--	--
													--	--	--	--
													--	--	--	--
													--	--	--	--
													--	--	--	--
													--	--	--	--
													--	--	--	--
													--	--	--	--
													--	--	--	--
													--	--	--	--
													--	--	--	--
													--	--	--	--
													--	--	--	--
													--	--	--	--
													--	--	--	--
													--	--	--	--
													--	--	--	--
													--	--	--	--
													--	--	--	--
													--	--	--	--
													--	--	--	--
													--	--	--	--
													--	--	--	--
													--	--	--	--
													--	--	--	--
													--	--	--	--
													--	--	--	--
													--	--	--	--
													--	--	--	--
													--	--	--	--
													--	--	--	--
													--	--	--	--
													--	--	--	--
													--	--	--	--
													--	--	--	--
													--	--	--	--
													--	--	--	--
													--	--	--	--
													--	--	--	--
													--	--	--	--
													--	--	--	--
													--	--	--	--
													--	--	--	--
													--	--	--	--
													--	--	--	--
													--	--	--	--
													--	--	--	--
													--	--	--	--

## Sheet: Fig 3
Figure 3e					Figure 3f
KPFM	nm	height	potential		KPFM		nm	height	potential
Fast cooling	0	1145.09	-1074.26		Slow cooling		0	1027.8	-907.06
	0.68857	1145.16	-1074.12				0.48438	1027.9	-906.59
	1.37714	1145.23	-1073.99				0.96876	1028	-906.12
	2.06571	1145.31	-1073.86				1.4532	1028.2	-905.65
	2.75428	1145.38	-1073.73				1.9375	1028.3	-905.19
	3.44285	1145.45	-1073.59				2.4219	1028.4	-904.73
	4.13142	1145.53	-1073.46				2.9063	1028.6	-904.27
	4.81999	1145.6	-1073.32				3.3907	1028.7	-903.82
	5.50856	1145.67	-1073.19				3.8751	1028.8	-903.37
	6.19713	1145.75	-1073.05				4.3594	1029	-902.92
	6.8857	1145.82	-1072.91				4.8438	1029.1	-902.47
	7.57427	1145.9	-1072.77				5.3282	1029.2	-902.03
	8.26284	1145.98	-1072.63				5.8126	1029.4	-901.6
	8.95141	1146.05	-1072.49				6.297	1029.5	-901.16
	9.63998	1146.13	-1072.35				6.7814	1029.7	-900.73
	10.3285	1146.2	-1072.21				7.2657	1029.8	-900.3
	11.0171	1146.28	-1072.07				7.7501	1029.9	-899.88
	11.7057	1146.36	-1071.92				8.2345	1030.1	-899.46
	12.3943	1146.44	-1071.78				8.7189	1030.2	-899.04
	13.0828	1146.52	-1071.63				9.2033	1030.3	-898.62
	13.7714	1146.59	-1071.49				9.6876	1030.5	-898.21
	14.46	1146.67	-1071.34				10.172	1030.6	-897.8
	15.1485	1146.75	-1071.19				10.656	1030.7	-897.4
	15.8371	1146.83	-1071.05				11.141	1030.9	-896.99
	16.5257	1146.91	-1070.9				11.625	1031	-896.6
	17.2142	1146.99	-1070.75				12.11	1031.1	-896.2
	17.9028	1147.07	-1070.6				12.594	1031.3	-895.81
	18.5914	1147.15	-1070.44				13.078	1031.4	-895.42
	19.28	1147.24	-1070.29				13.563	1031.6	-895.03
	19.9685	1147.32	-1070.14				14.047	1031.7	-894.65
	20.6571	1147.4	-1069.98				14.532	1031.8	-894.27
	21.3457	1147.48	-1069.83				15.016	1032	-893.89
	22.0342	1147.57	-1069.67				15.5	1032.1	-893.52
	22.7228	1147.65	-1069.52				15.985	1032.2	-893.15
	23.4114	1147.73	-1069.36				16.469	1032.4	-892.78
	24.0999	1147.82	-1069.2				16.953	1032.5	-892.42
	24.7885	1147.9	-1069.04				17.438	1032.7	-892.06
	25.4771	1147.99	-1068.88				17.922	1032.8	-891.7
	26.1657	1148.07	-1068.74				18.407	1032.9	-891.35
	26.8542	1148.15	-1068.62				18.891	1033.1	-891
	27.5428	1148.23	-1068.5				19.375	1033.2	-890.65
	28.2314	1148.31	-1068.37				19.86	1033.4	-890.31
	28.9199	1148.39	-1068.25				20.344	1033.5	-889.96
	29.6085	1148.47	-1068.12				20.828	1033.6	-889.63
	30.2971	1148.55	-1068				21.313	1033.8	-889.29
	30.9856	1148.63	-1067.87				21.797	1033.9	-888.96
	31.6742	1148.7	-1067.74				22.282	1034.1	-888.63
	32.3628	1148.78	-1067.61				22.766	1034.2	-888.31
	33.0513	1148.85	-1067.48				23.25	1034.3	-887.99
	33.7399	1148.93	-1067.35				23.735	1034.5	-887.67
	34.4285	1149	-1067.21				24.219	1034.6	-887.38
	35.1171	1149.07	-1067.08				24.704	1034.8	-887.53
	35.8056	1149.14	-1066.94				25.188	1034.9	-887.67
	36.4942	1149.21	-1066.8				25.672	1035.1	-887.82
	37.1828	1149.28	-1066.66				26.157	1035.2	-887.97
	37.8713	1149.35	-1066.52				26.641	1035.4	-888.12
	38.5599	1149.41	-1066.38				27.125	1035.5	-888.27
	39.2485	1149.48	-1066.24				27.61	1035.7	-888.43
	39.937	1149.54	-1066.1				28.094	1035.8	-888.58
	40.6256	1149.61	-1065.95				28.579	1036	-888.74
	41.3142	1149.67	-1065.81				29.063	1036.1	-888.89
	42.0028	1149.73	-1065.66				29.547	1036.3	-889.05
	42.6913	1149.8	-1065.51				30.032	1036.4	-889.21
	43.3799	1149.86	-1065.36				30.516	1036.6	-889.37
	44.0685	1149.92	-1065.21				31.001	1036.7	-889.53
	44.757	1149.97	-1065.06				31.485	1036.8	-889.69
	45.4456	1150.03	-1064.9				31.969	1037	-889.85
	46.1342	1150.09	-1064.75				32.454	1037.1	-890.01
	46.8227	1150.15	-1064.59				32.938	1037.3	-890.18
	47.5113	1150.2	-1064.44				33.422	1037.4	-890.36
	48.1999	1150.26	-1064.28				33.907	1037.6	-890.55
	48.8885	1150.31	-1064.12				34.391	1037.7	-890.74
	49.577	1150.36	-1063.96				34.876	1037.8	-890.92
	50.2656	1150.41	-1063.8				35.36	1038	-891.11
	50.9542	1150.46	-1063.63				35.844	1038.1	-891.3
	51.6427	1150.51	-1063.47				36.329	1038.3	-891.48
	52.3313	1150.55	-1063.39				36.813	1038.4	-891.67
	53.0199	1150.6	-1063.34				37.297	1038.6	-891.85
	53.7084	1150.63	-1063.28				37.782	1038.7	-892.04
	54.397	1150.67	-1063.23				38.266	1038.8	-892.22
	55.0856	1150.71	-1063.18				38.751	1039	-892.4
	55.7741	1150.75	-1063.3				39.235	1039.1	-892.59
	56.4627	1150.79	-1063.48				39.719	1039.3	-892.77
	57.1513	1150.83	-1063.67				40.204	1039.4	-892.95
	57.8399	1150.86	-1063.85				40.688	1039.6	-893.14
	58.5284	1150.9	-1064.03				41.173	1039.7	-893.32
	59.217	1150.94	-1064.22				41.657	1039.8	-893.5
	59.9056	1150.98	-1064.4				42.141	1040	-893.68
	60.5941	1151.02	-1064.58				42.626	1040.1	-893.86
	61.2827	1151.06	-1064.76				43.11	1040.3	-894.04
	61.9713	1151.1	-1064.94				43.594	1040.4	-894.23
	62.6598	1151.14	-1065.12				44.079	1040.6	-894.41
	63.3484	1151.18	-1065.29				44.563	1040.7	-894.59
	64.037	1151.22	-1065.47				45.048	1040.9	-894.76
	64.7256	1151.27	-1065.65				45.532	1041	-894.94
	65.4141	1151.31	-1065.82				46.016	1041.2	-895.12
	66.1027	1151.35	-1065.99				46.501	1041.3	-895.3
	66.7913	1151.39	-1066.17				46.985	1041.4	-895.48
	67.4798	1151.44	-1066.34				47.469	1041.6	-895.66
	68.1684	1151.48	-1066.51				47.954	1041.7	-895.83
	68.857	1151.53	-1066.68				48.438	1041.9	-896
	69.5455	1151.57	-1066.85				48.923	1042	-896.13
	70.2341	1151.61	-1067.02				49.407	1042.2	-896.25
	70.9227	1151.66	-1067.19				49.891	1042.4	-896.36
	71.6113	1151.71	-1067.36				50.376	1042.5	-896.48
	72.2998	1151.75	-1067.53				50.86	1042.7	-896.59
	72.9884	1151.8	-1067.69				51.345	1042.8	-896.69
	73.677	1151.84	-1067.86				51.829	1043	-896.79
	74.3655	1151.89	-1068.02				52.313	1043.2	-896.89
	75.0541	1151.94	-1068.19				52.798	1043.3	-896.99
	75.7427	1151.99	-1068.35				53.282	1043.5	-897.08
	76.4312	1152.03	-1068.51				53.766	1043.7	-897.17
	77.1198	1152.08	-1068.67				54.251	1043.8	-897.25
	77.8084	1152.14	-1068.82				54.735	1044	-897.33
	78.497	1152.21	-1068.94				55.22	1044.2	-897.41
	79.1855	1152.28	-1069.05				55.704	1044.3	-897.48
	79.8741	1152.35	-1069.16				56.188	1044.5	-897.55
	80.5627	1152.41	-1069.27				56.673	1044.6	-897.62
	81.2512	1152.48	-1069.38				57.157	1044.8	-897.68
	81.9398	1152.55	-1069.48				57.642	1045	-897.74
	82.6284	1152.62	-1069.58				58.126	1045.1	-897.79
	83.3169	1152.68	-1069.68				58.61	1045.3	-897.85
	84.0055	1152.75	-1069.78				59.095	1045.5	-897.89
	84.6941	1152.81	-1069.87				59.579	1045.6	-897.94
	85.3826	1152.88	-1069.96				60.063	1045.8	-897.98
	86.0712	1152.94	-1070.05				60.548	1046	-898.02
	86.7598	1153.01	-1070.14				61.032	1046.1	-898.05
	87.4484	1153.07	-1070.22				61.517	1046.3	-898.08
	88.1369	1153.13	-1070.3				62.001	1046.5	-898.11
	88.8255	1153.19	-1070.38				62.485	1046.7	-898.13
	89.5141	1153.25	-1070.46				62.97	1046.8	-898.15
	90.2026	1153.32	-1070.54				63.454	1047	-898.17
	90.8912	1153.38	-1070.61				63.938	1047.2	-898.18
	91.5798	1153.44	-1070.68				64.423	1047.3	-898.19
	92.2683	1153.49	-1070.75				64.907	1047.5	-898.2
	92.9569	1153.55	-1070.81				65.392	1047.7	-898.2
	93.6455	1153.61	-1070.87				65.876	1047.8	-898.2
	94.3341	1153.67	-1070.93				66.36	1048	-898.19
	95.0226	1153.73	-1070.99				66.845	1048.2	-898.18
	95.7112	1153.78	-1071.05				67.329	1048.3	-898.17
	96.3998	1153.84	-1071.1				67.814	1048.5	-898.16
	97.0883	1153.89	-1071.15				68.298	1048.6	-898.14
	97.7769	1153.95	-1071.2				68.782	1048.7	-898.13
	98.4655	1154	-1071.24				69.267	1048.9	-898.11
	99.154	1154.06	-1071.29				69.751	1049	-898.09
	99.8426	1154.11	-1071.33				70.235	1049.2	-898.06
	100.531	1154.16	-1071.36				70.72	1049.3	-898.04
	101.22	1154.21	-1071.4				71.204	1049.5	-898.01
	101.908	1154.27	-1071.43				71.689	1049.6	-897.98
	102.597	1154.32	-1071.47				72.173	1049.8	-897.95
	103.285	1154.37	-1071.49				72.657	1049.9	-897.84
	103.974	1154.39	-1071.48				73.142	1050	-897.38
	104.663	1154.41	-1071.46				73.626	1050.1	-896.92
	105.351	1154.43	-1071.44				74.111	1050.2	-896.47
	106.04	1154.45	-1071.42				74.595	1050.3	-896.01
	106.728	1154.46	-1071.4				75.079	1050.4	-895.56
	107.417	1154.48	-1071.39				75.564	1050.5	-895.11
	108.105	1154.5	-1071.37				76.048	1050.6	-894.66
	108.794	1154.52	-1071.35				76.532	1050.7	-894.22
	109.483	1154.54	-1071.34				77.017	1050.9	-893.77
	110.171	1154.56	-1071.32				77.501	1051	-893.33
	110.86	1154.57	-1071.31				77.986	1051.1	-892.89
	111.548	1154.55	-1071.3				78.47	1051.2	-892.45
	112.237	1154.54	-1071.29				78.954	1051.3	-892.01
	112.925	1154.53	-1071.29				79.439	1051.4	-891.57
	113.614	1154.52	-1071.29				79.923	1051.5	-891.14
	114.303	1154.51	-1071.29				80.407	1051.7	-890.71
	114.991	1154.5	-1071.3				80.892	1051.8	-890.28
	115.68	1154.49	-1071.31				81.376	1051.9	-889.85
	116.368	1154.48	-1071.32				81.861	1052	-889.42
	117.057	1154.47	-1071.33				82.345	1052.1	-888.99
	117.745	1154.46	-1071.35				82.829	1052.3	-888.57
	118.434	1154.45	-1071.37				83.314	1052.4	-888.15
	119.123	1154.44	-1071.39				83.798	1052.5	-887.73
	119.811	1154.43	-1071.41				84.283	1052.6	-887.31
	120.5	1154.42	-1071.44				84.767	1052.8	-886.9
	121.188	1154.42	-1071.47				85.251	1052.9	-886.48
	121.877	1154.41	-1071.51				85.736	1053	-886.07
	122.565	1154.4	-1071.54				86.22	1053.1	-885.66
	123.254	1154.39	-1071.58				86.704	1053.3	-885.25
	123.943	1154.38	-1071.63				87.189	1053.4	-884.84
	124.631	1154.38	-1071.67				87.673	1053.5	-884.44
	125.32	1154.37	-1071.72				88.158	1053.7	-884.03
	126.008	1154.36	-1071.77				88.642	1053.8	-883.63
	126.697	1154.35	-1071.82				89.126	1053.9	-883.23
	127.385	1154.35	-1071.88				89.611	1054.1	-882.83
	128.074	1154.34	-1071.94				90.095	1054.2	-882.43
	128.763	1154.33	-1072				90.579	1054.4	-882.04
	129.451	1154.32	-1072.07				91.064	1054.5	-881.65
	130.14	1154.28	-1072.15				91.548	1054.6	-881.26
	130.828	1154.25	-1072.23				92.033	1054.8	-880.87
	131.517	1154.22	-1072.31				92.517	1054.9	-880.48
	132.205	1154.18	-1072.39				93.001	1055.1	-880.09
	132.894	1154.15	-1072.46				93.486	1055.2	-879.71
	133.583	1154.13	-1072.54				93.97	1055.4	-879.33
	134.271	1154.1	-1072.62				94.455	1055.5	-878.95
	134.96	1154.07	-1072.69				94.939	1055.6	-878.57
	135.648	1154.05	-1072.76				95.423	1055.8	-878.19
	136.337	1154.03	-1072.84				95.908	1055.9	-877.82
	137.025	1154.01	-1072.91				96.392	1056.1	-877.44
	137.714	1153.99	-1072.98				96.876	1056.2	-877.22
	138.403	1153.97	-1073.05				97.361	1056.4	-877.46
	139.091	1153.96	-1073.12				97.845	1056.5	-877.7
	139.78	1153.94	-1073.19				98.33	1056.7	-877.95
	140.468	1153.93	-1073.26				98.814	1056.9	-878.19
	141.157	1153.92	-1073.33				99.298	1057	-878.46
	141.845	1153.91	-1073.4				99.783	1057.1	-878.76
	142.534	1153.91	-1073.46				100.27	1057.3	-879.05
	143.223	1153.9	-1073.53				100.75	1057.4	-879.35
	143.911	1153.9	-1073.59				101.24	1057.6	-879.64
	144.6	1153.89	-1073.66				101.72	1057.7	-879.93
	145.288	1153.89	-1073.72				102.21	1057.8	-880.21
	145.977	1153.89	-1073.78				102.69	1058	-880.5
	146.665	1153.9	-1073.84				103.17	1058.1	-880.78
	147.354	1153.9	-1073.9				103.66	1058.2	-881.06
	148.042	1153.91	-1073.96				104.14	1058.4	-881.33
	148.731	1153.91	-1074.02				104.63	1058.5	-881.61
	149.42	1153.92	-1074.08				105.11	1058.7	-881.88
	150.108	1153.93	-1074.14				105.6	1058.8	-882.15
	150.797	1153.95	-1074.19				106.08	1058.9	-882.41
	151.485	1153.96	-1074.25				106.56	1059.1	-882.68
	152.174	1153.98	-1074.3				107.05	1059.2	-882.94
	152.862	1153.99	-1074.36				107.53	1059.3	-883.2
	153.551	1154.01	-1074.41				108.02	1059.5	-883.45
	154.24	1154.03	-1074.46				108.5	1059.6	-883.71
	154.928	1154.05	-1074.51				108.99	1059.7	-883.96
	155.617	1154.06	-1074.6				109.47	1059.9	-884.21
	156.305	1154.06	-1074.71				109.96	1060	-884.45
	156.994	1154.06	-1074.83				110.44	1060.2	-884.7
	157.682	1154.06	-1074.94				110.92	1060.3	-884.94
	158.371	1154.06	-1075.06				111.41	1060.4	-885.18
	159.06	1154.05	-1075.18				111.89	1060.6	-885.41
	159.748	1154.05	-1075.3				112.38	1060.7	-885.65
	160.437	1154.04	-1075.43				112.86	1060.8	-885.88
	161.125	1154.03	-1075.56				113.35	1061	-886.11
	161.814	1154.02	-1075.68				113.83	1061.1	-886.33
	162.502	1154.01	-1075.81				114.31	1061.3	-886.56
	163.191	1154	-1075.95				114.8	1061.4	-886.78
	163.88	1153.99	-1076.08				115.28	1061.5	-886.99
	164.568	1153.98	-1076.22				115.77	1061.7	-887.21
	165.257	1153.96	-1076.36				116.25	1061.8	-887.42
	165.945	1153.94	-1076.5				116.74	1061.9	-887.64
	166.634	1153.88	-1076.62				117.22	1062.1	-887.84
	167.322	1153.82	-1076.74				117.71	1062.2	-888.05
	168.011	1153.76	-1076.86				118.19	1062.4	-888.25
	168.7	1153.7	-1076.98				118.67	1062.5	-888.46
	169.388	1153.64	-1077.1				119.16	1062.6	-888.65
	170.077	1153.58	-1077.22				119.64	1062.8	-888.85
	170.765	1153.52	-1077.34				120.13	1062.9	-889.04
	171.454	1153.47	-1077.46				120.61	1063	-889.23
	172.142	1153.41	-1077.58				121.1	1063.2	-889.28
	172.831	1153.35	-1077.7				121.58	1063.3	-889
	173.52	1153.29	-1077.82				122.06	1063.5	-888.73
	174.208	1153.23	-1077.94				122.55	1063.6	-888.45
	174.897	1153.17	-1078.05				123.03	1063.7	-888.17
	175.585	1153.12	-1078.17				123.52	1063.9	-887.89
	176.274	1153.06	-1078.29				124	1064	-887.61
	176.962	1153	-1078.4				124.49	1064.2	-887.33
	177.651	1152.94	-1078.52				124.97	1064.3	-887.05
	178.34	1152.89	-1078.64				125.46	1064.4	-886.77
	179.028	1152.83	-1078.75				125.94	1064.6	-886.49
	179.717	1152.77	-1078.87				126.42	1064.7	-886.21
	180.405	1152.72	-1078.98				126.91	1064.8	-885.93
	181.094	1152.66	-1079.09				127.39	1065	-885.65
	181.782	1152.59	-1079.2				127.88	1065.1	-885.37
	182.471	1152.53	-1079.3				128.36	1065.3	-885.09
	183.16	1152.46	-1079.41				128.85	1065.4	-884.8
	183.848	1152.4	-1079.52				129.33	1065.5	-884.52
	184.537	1152.33	-1079.63				129.81	1065.7	-884.24
	185.225	1152.27	-1079.75				130.3	1065.8	-883.95
	185.914	1152.2	-1079.87				130.78	1065.9	-883.67
	186.602	1152.14	-1079.99				131.27	1066.1	-883.39
	187.291	1152.08	-1080.12				131.75	1066.2	-883.1
	187.98	1152.02	-1080.24				132.24	1066.3	-882.82
	188.668	1151.96	-1080.37				132.72	1066.5	-882.54
	189.357	1151.9	-1080.51				133.21	1066.6	-882.26
	190.045	1151.83	-1080.64				133.69	1066.8	-881.99
	190.734	1151.78	-1080.78				134.17	1066.9	-881.72
	191.422	1151.72	-1080.92				134.66	1067.1	-881.45
	192.111	1151.66	-1081.07				135.14	1067.2	-881.18
	192.8	1151.6	-1081.22				135.63	1067.4	-880.91
	193.488	1151.54	-1081.37				136.11	1067.5	-880.65
	194.177	1151.49	-1081.52				136.6	1067.7	-880.39
	194.865	1151.43	-1081.68				137.08	1067.8	-880.13
	195.554	1151.37	-1081.83				137.57	1068	-879.87
	196.242	1151.32	-1082				138.05	1068.1	-879.61
	196.931	1151.26	-1082.16				138.53	1068.2	-879.35
	197.62	1151.21	-1082.33				139.02	1068.4	-879.1
	198.308	1151.16	-1082.5				139.5	1068.5	-878.85
	198.997	1151.1	-1082.67				139.99	1068.7	-878.6
	199.685	1151.05	-1082.85				140.47	1068.8	-878.35
	200.374	1151	-1083.03				140.96	1068.9	-878.1
	201.062	1150.95	-1083.21				141.44	1069.1	-877.86
	201.751	1150.9	-1083.39				141.92	1069.2	-877.61
	202.44	1150.85	-1083.58				142.41	1069.4	-877.37
	203.128	1150.8	-1083.77				142.89	1069.5	-877.13
	203.817	1150.75	-1083.96				143.38	1069.6	-876.89
	204.505	1150.7	-1084.16				143.86	1069.8	-876.66
	205.194	1150.65	-1084.36				144.35	1069.9	-876.42
	205.882	1150.6	-1084.56				144.83	1070	-876.19
	206.571	1150.56	-1084.76				145.32	1070.1	-876.07
	207.259	1150.5	-1084.96				145.8	1070.3	-876.13
	207.948	1150.44	-1085.16				146.28	1070.4	-876.18
	208.637	1150.38	-1085.36				146.77	1070.5	-876.24
	209.325	1150.33	-1085.57				147.25	1070.7	-876.29
	210.014	1150.27	-1085.78				147.74	1070.8	-876.34
	210.702	1150.21	-1086				148.22	1070.9	-876.38
	211.391	1150.16	-1086.21				148.71	1071.1	-876.42
	212.079	1150.11	-1086.44				149.19	1071.2	-876.46
	212.768	1150.06	-1086.66				149.67	1071.3	-876.5
	213.457	1150.01	-1086.89				150.16	1071.5	-876.53
	214.145	1149.96	-1087.13				150.64	1071.6	-876.56
	214.834	1149.91	-1087.37				151.13	1071.7	-876.59
	215.522	1149.87	-1087.61				151.61	1071.9	-876.62
	216.211	1149.82	-1087.86				152.1	1072	-876.64
	216.899	1149.78	-1088.11				152.58	1072.1	-876.66
	217.588	1149.73	-1088.36				153.07	1072.3	-876.68
	218.277	1149.69	-1088.62				153.55	1072.4	-876.69
	218.965	1149.65	-1088.89				154.03	1072.5	-876.7
	219.654	1149.62	-1089.15				154.52	1072.7	-876.71
	220.342	1149.58	-1089.43				155	1072.8	-876.71
	221.031	1149.54	-1089.7				155.49	1072.9	-876.72
	221.719	1149.46	-1089.85				155.97	1073.1	-876.72
	222.408	1149.37	-1089.97				156.46	1073.2	-876.71
	223.097	1149.28	-1090.1				156.94	1073.3	-876.71
	223.785	1149.2	-1090.22				157.42	1073.5	-876.7
	224.474	1149.11	-1090.34				157.91	1073.6	-876.68
	225.162	1149.02	-1090.46				158.39	1073.8	-876.67
	225.851	1148.93	-1090.58				158.88	1073.9	-876.65
	226.539	1148.84	-1090.71				159.36	1074	-876.63
	227.228	1148.75	-1090.83				159.85	1074.2	-876.61
	227.917	1148.66	-1090.95				160.33	1074.3	-876.58
	228.605	1148.57	-1091.07				160.82	1074.4	-876.55
	229.294	1148.48	-1091.2				161.3	1074.6	-876.52
	229.982	1148.4	-1091.32				161.78	1074.7	-876.48
	230.671	1148.31	-1091.44				162.27	1074.9	-876.45
	231.359	1148.22	-1091.56				162.75	1075	-876.41
	232.048	1148.13	-1091.69				163.24	1075.1	-876.36
	232.737	1148.04	-1091.81				163.72	1075.3	-876.32
	233.425	1147.94	-1091.75				164.21	1075.4	-876.27
	234.114	1147.83	-1091.67				164.69	1075.6	-876.21
	234.802	1147.73	-1091.6				165.17	1075.7	-876.16
	235.491	1147.62	-1091.53				165.66	1075.9	-876.11
	236.179	1147.52	-1091.46				166.14	1076	-876.07
	236.868	1147.42	-1091.39				166.63	1076.1	-876.03
	237.557	1147.32	-1091.33				167.11	1076.3	-875.99
	238.245	1147.22	-1091.27				167.6	1076.4	-875.95
	238.934	1147.13	-1091.21				168.08	1076.6	-875.9
	239.622	1147.03	-1091.16				168.57	1076.7	-875.86
	240.311	1146.94	-1091.11				169.05	1076.8	-875.82
	240.999	1146.84	-1091.06				169.53	1077	-875.75
	241.688	1146.75	-1091.01				170.02	1077	-875.64
	242.377	1146.66	-1090.97				170.5	1077.1	-875.54
	243.065	1146.57	-1090.93				170.99	1077.2	-875.44
	243.754	1146.49	-1090.89				171.47	1077.3	-875.33
	244.442	1146.4	-1090.86				171.96	1077.4	-875.23
	245.131	1146.31	-1090.83				172.44	1077.5	-875.13
	245.819	1146.23	-1090.8				172.92	1077.6	-875.02
	246.508	1146.15	-1090.77				173.41	1077.7	-874.92
	247.197	1146.07	-1090.75				173.89	1077.8	-874.82
	247.885	1145.99	-1090.73				174.38	1077.9	-874.71
	248.574	1145.91	-1090.71				174.86	1077.9	-874.61
	249.262	1145.83	-1090.69				175.35	1078	-874.51
	249.951	1145.75	-1090.68				175.83	1078.1	-874.4
	250.639	1145.68	-1090.67				176.32	1078.2	-874.3
	251.328	1145.6	-1090.67				176.8	1078.3	-874.2
	252.017	1145.53	-1090.66				177.28	1078.4	-874.09
	252.705	1145.46	-1090.66				177.77	1078.4	-873.99
	253.394	1145.39	-1090.66				178.25	1078.5	-873.89
	254.082	1145.32	-1090.67				178.74	1078.6	-873.78
	254.771	1145.25	-1090.68				179.22	1078.7	-873.68
	255.459	1145.19	-1090.69				179.71	1078.8	-873.58
	256.148	1145.12	-1090.7				180.19	1078.8	-873.47
	256.837	1145.06	-1090.72				180.68	1078.9	-873.37
	257.525	1145	-1090.74				181.16	1079	-873.27
	258.214	1144.93	-1090.76				181.64	1079.1	-873.16
	258.902	1144.87	-1090.79				182.13	1079.2	-873.06
	259.591	1144.79	-1090.84				182.61	1079.2	-872.96
	260.279	1144.71	-1090.88				183.1	1079.3	-872.85
	260.968	1144.63	-1090.93				183.58	1079.4	-872.75
	261.657	1144.56	-1090.97				184.07	1079.5	-872.65
	262.345	1144.48	-1091.02				184.55	1079.5	-872.54
	263.034	1144.4	-1091.06				185.03	1079.6	-872.44
	263.722	1144.33	-1091.11				185.52	1079.7	-872.34
	264.411	1144.25	-1091.15				186	1079.7	-872.23
	265.099	1144.18	-1091.2				186.49	1079.8	-872.13
	265.788	1144.1	-1091.25				186.97	1079.9	-872.03
	266.476	1144.03	-1091.29				187.46	1080	-871.92
	267.165	1143.96	-1091.34				187.94	1080	-871.82
	267.854	1143.88	-1091.38				188.43	1080.1	-871.72
	268.542	1143.81	-1091.43				188.91	1080.2	-871.61
	269.231	1143.74	-1091.47				189.39	1080.2	-871.51
	269.919	1143.67	-1091.52				189.88	1080.3	-871.4
	270.608	1143.6	-1091.56				190.36	1080.4	-871.3
	271.296	1143.53	-1091.61				190.85	1080.4	-871.2
	271.985	1143.46	-1091.66				191.33	1080.5	-871.09
	272.674	1143.39	-1091.7				191.82	1080.6	-870.99
	273.362	1143.32	-1091.75				192.3	1080.6	-870.89
	274.051	1143.26	-1091.79				192.78	1080.7	-870.78
	274.739	1143.19	-1091.84				193.27	1080.7	-870.68
	275.428	1143.12	-1091.88				193.75	1080.8	-870.38
	276.116	1143.06	-1091.93				194.24	1080.8	-869.88
	276.805	1142.97	-1092				194.72	1080.9	-869.38
	277.494	1142.87	-1092.11				195.21	1080.9	-868.87
	278.182	1142.76	-1092.21				195.69	1081	-868.37
	278.871	1142.66	-1092.32				196.18	1081	-867.86
	279.559	1142.56	-1092.44				196.66	1081.1	-867.35
	280.248	1142.46	-1092.55				197.14	1081.1	-866.84
	280.936	1142.36	-1092.68				197.63	1081.1	-866.33
	281.625	1142.26	-1092.8				198.11	1081.2	-865.82
	282.314	1142.16	-1092.93				198.6	1081.2	-865.32
	283.002	1142.07	-1093.07				199.08	1081.3	-864.83
	283.691	1141.97	-1093.2				199.57	1081.3	-864.34
	284.379	1141.88	-1093.35				200.05	1081.3	-863.84
	285.068	1141.78	-1093.45				200.53	1081.4	-863.34
	285.756	1141.68	-1093.55				201.02	1081.4	-862.84
	286.445	1141.58	-1093.65				201.5	1081.4	-862.33
	287.134	1141.49	-1093.75				201.99	1081.5	-861.82
	287.822	1141.39	-1093.86				202.47	1081.5	-861.31
	288.511	1141.3	-1093.97				202.96	1081.5	-860.8
	289.199	1141.21	-1094.08				203.44	1081.6	-860.28
	289.888	1141.12	-1094.19				203.93	1081.6	-859.75
	290.576	1141.03	-1094.31				204.41	1081.6	-859.23
	291.265	1140.94	-1094.43				204.89	1081.7	-858.7
	291.954	1140.86	-1094.56				205.38	1081.7	-858.17
	292.642	1140.77	-1094.69				205.86	1081.7	-857.63
	293.331	1140.69	-1094.82				206.35	1081.7	-857.09
	294.019	1140.6	-1094.95				206.83	1081.8	-856.55
	294.708	1140.52	-1095.09				207.32	1081.8	-856.01
	295.396	1140.44	-1095.23				207.8	1081.8	-855.46
	296.085	1140.36	-1095.38				208.28	1081.9	-854.91
	296.774	1140.29	-1095.53				208.77	1081.9	-854.35
	297.462	1140.21	-1095.68				209.25	1081.9	-853.8
	298.151	1140.14	-1095.83				209.74	1081.9	-853.23
	298.839	1140.06	-1095.99				210.22	1082	-852.67
	299.528	1139.99	-1096.15				210.71	1082	-852.1
	300.216	1139.92	-1096.31				211.19	1082	-851.53
	300.905	1139.85	-1096.48				211.68	1082	-850.96
	301.594	1139.78	-1096.65				212.16	1082	-850.38
	302.282	1139.71	-1096.82				212.64	1082.1	-849.8
	302.971	1139.65	-1097				213.13	1082.1	-849.22
	303.659	1139.58	-1097.18				213.61	1082.1	-848.63
	304.348	1139.52	-1097.36				214.1	1082.1	-848.04
	305.036	1139.45	-1097.55				214.58	1082.1	-847.45
	305.725	1139.39	-1097.74				215.07	1082.1	-846.85
	306.414	1139.33	-1097.93				215.55	1082.2	-846.25
	307.102	1139.28	-1098.13				216.03	1082.2	-845.65
	307.791	1139.22	-1098.33				216.52	1082.2	-845.04
	308.479	1139.16	-1098.53				217	1082.2	-844.43
	309.168	1139.11	-1098.74				217.49	1082.2	-843.82
	309.856	1139.05	-1098.95				217.97	1082.2	-843.41
	310.545	1139	-1099.14				218.46	1082.2	-843.18
	311.234	1138.91	-1099.26				218.94	1082.2	-842.96
	311.922	1138.83	-1099.37				219.43	1082.2	-842.73
	312.611	1138.75	-1099.48				219.91	1082.2	-842.51
	313.299	1138.66	-1099.59				220.39	1082.2	-842.29
	313.988	1138.58	-1099.7				220.88	1082.2	-842.07
	314.676	1138.49	-1099.81				221.36	1082.2	-841.86
	315.365	1138.41	-1099.92				221.85	1082.2	-841.65
	316.054	1138.32	-1100.02				222.33	1082.2	-841.44
	316.742	1138.24	-1100.13				222.82	1082.2	-841.23
	317.431	1138.15	-1100.24				223.3	1082.2	-841.02
	318.119	1138.06	-1100.34				223.79	1082.2	-840.82
	318.808	1137.97	-1100.45				224.27	1082.2	-840.62
	319.496	1137.88	-1100.55				224.75	1082.1	-840.42
	320.185	1137.79	-1100.65				225.24	1082.1	-840.23
	320.874	1137.7	-1100.75				225.72	1082.1	-840.04
	321.562	1137.61	-1100.86				226.21	1082.1	-839.85
	322.251	1137.52	-1100.96				226.69	1082.1	-839.66
	322.939	1137.43	-1101.06				227.18	1082.1	-839.48
	323.628	1137.34	-1101.15				227.66	1082.1	-839.29
	324.316	1137.25	-1101.25				228.14	1082.1	-839.11
	325.005	1137.15	-1101.35				228.63	1082.1	-838.94
	325.693	1137.06	-1101.44				229.11	1082.1	-838.76
	326.382	1136.97	-1101.54				229.6	1082.1	-838.59
	327.071	1136.87	-1101.63				230.08	1082.1	-838.42
	327.759	1136.78	-1101.73				230.57	1082	-838.25
	328.448	1136.68	-1101.82				231.05	1082	-838.09
	329.136	1136.58	-1101.91				231.54	1082	-837.94
	329.825	1136.49	-1102				232.02	1082	-837.85
	330.513	1136.39	-1102.1				232.5	1082	-837.75
	331.202	1136.29	-1102.18				232.99	1082	-837.65
	331.891	1136.19	-1102.27				233.47	1082	-837.56
	332.579	1136.06	-1102.33				233.96	1081.9	-837.46
	333.268	1135.94	-1102.39				234.44	1081.9	-837.37
	333.956	1135.82	-1102.46				234.93	1081.9	-837.28
	334.645	1135.7	-1102.53				235.41	1081.9	-837.19
	335.333	1135.58	-1102.61				235.89	1081.9	-837.1
	336.022	1135.46	-1102.69				236.38	1081.8	-837.01
	336.711	1135.36	-1102.75				236.86	1081.8	-836.92
	337.399	1135.27	-1102.8				237.35	1081.8	-836.83
	338.088	1135.18	-1102.86				237.83	1081.8	-836.74
	338.776	1135.09	-1102.92				238.32	1081.8	-836.65
	339.465	1135	-1102.98				238.8	1081.8	-836.56
	340.153	1134.9	-1103.05				239.29	1081.7	-836.48
	340.842	1134.81	-1103.12				239.77	1081.7	-836.39
	341.531	1134.72	-1103.19				240.25	1081.7	-836.31
	342.219	1134.63	-1103.26				240.74	1081.7	-836.22
	342.908	1134.55	-1103.34				241.22	1081.7	-836.14
	343.596	1134.46	-1103.42				241.71	1081.6	-836.06
	344.285	1134.37	-1103.51				242.19	1081.6	-836.06
	344.973	1134.28	-1103.6				242.68	1081.5	-836.12
	345.662	1134.19	-1103.69				243.16	1081.5	-836.17
	346.351	1134.1	-1103.78				243.64	1081.4	-836.23
	347.039	1134.01	-1103.88				244.13	1081.4	-836.28
	347.728	1133.92	-1103.98				244.61	1081.3	-836.33
	348.416	1133.83	-1104.09				245.1	1081.3	-836.38
	349.105	1133.75	-1104.19				245.58	1081.2	-836.43
	349.793	1133.66	-1104.31				246.07	1081.1	-836.48
	350.482	1133.57	-1104.42				246.55	1081.1	-836.53
	351.171	1133.48	-1104.54				247.04	1081	-836.58
	351.859	1133.4	-1104.66				247.52	1081	-836.62
	352.548	1133.31	-1104.78				248	1080.9	-836.67
	353.236	1133.22	-1104.91				248.49	1080.8	-836.71
	353.925	1133.14	-1105.04				248.97	1080.8	-836.75
	354.613	1133.05	-1105.17				249.46	1080.7	-836.79
	355.302	1132.96	-1105.31				249.94	1080.7	-836.83
	355.991	1132.88	-1105.45				250.43	1080.6	-836.87
	356.679	1132.79	-1105.59				250.91	1080.5	-836.91
	357.368	1132.7	-1105.74				251.39	1080.5	-836.95
	358.056	1132.62	-1105.89				251.88	1080.4	-836.98
	358.745	1132.53	-1106.04				252.36	1080.4	-837.02
	359.433	1132.45	-1106.2				252.85	1080.3	-837.05
	360.122	1132.36	-1106.36				253.33	1080.2	-837.08
	360.811	1132.28	-1106.52				253.82	1080.2	-837.12
	361.499	1132.19	-1106.68				254.3	1080.1	-837.15
	362.188	1132.11	-1106.86				254.79	1080	-837.18
	362.876	1131.99	-1107.07				255.27	1080	-837.2
	363.565	1131.88	-1107.29				255.75	1079.9	-837.23
	364.253	1131.77	-1107.51				256.24	1079.9	-837.26
	364.942	1131.66	-1107.73				256.72	1079.8	-837.28
	365.631	1131.54	-1107.96				257.21	1079.7	-837.31
	366.319	1131.44	-1108.18				257.69	1079.7	-837.33
	367.008	1131.33	-1108.41				258.18	1079.6	-837.35
	367.696	1131.22	-1108.64				258.66	1079.5	-837.37
	368.385	1131.11	-1108.87				259.14	1079.5	-837.39
	369.073	1131.01	-1109.1				259.63	1079.4	-837.41
	369.762	1130.91	-1109.33				260.11	1079.3	-837.43
	370.451	1130.8	-1109.57				260.6	1079.3	-837.45
	371.139	1130.7	-1109.8				261.08	1079.2	-837.46
	371.828	1130.6	-1110.04				261.57	1079.1	-837.48
	372.516	1130.5	-1110.28				262.05	1079.1	-837.49
	373.205	1130.4	-1110.52				262.54	1079	-837.5
	373.893	1130.3	-1110.76				263.02	1078.9	-837.51
	374.582	1130.21	-1111.01				263.5	1078.8	-837.52
	375.271	1130.11	-1111.25				263.99	1078.8	-837.53
	375.959	1130.02	-1111.5				264.47	1078.7	-837.54
	376.648	1129.93	-1111.75				264.96	1078.6	-837.56
	377.336	1129.83	-1112				265.44	1078.6	-837.59
	378.025	1129.74	-1112.25				265.93	1078.5	-837.61
	378.713	1129.65	-1112.51				266.41	1078.4	-837.59
	379.402	1129.56	-1112.76				266.9	1078.3	-837.55
	380.09	1129.48	-1113.02				267.38	1078.2	-837.5
	380.779	1129.39	-1113.28				267.86	1078.2	-837.47
	381.468	1129.31	-1113.54				268.35	1078.1	-837.43
	382.156	1129.22	-1113.8				268.83	1078	-837.4
	382.845	1129.14	-1114.07				269.32	1077.9	-837.37
	383.533	1129.06	-1114.33				269.8	1077.8	-837.34
	384.222	1128.97	-1114.6				270.29	1077.7	-837.32
	384.91	1128.89	-1114.87				270.77	1077.6	-837.29
	385.599	1128.82	-1115.14				271.25	1077.6	-837.27
	386.288	1128.74	-1115.41				271.74	1077.5	-837.26
	386.976	1128.66	-1115.68				272.22	1077.4	-837.24
	387.665	1128.56	-1115.68				272.71	1077.3	-837.23
	388.353	1128.43	-1115.57				273.19	1077.2	-837.22
	389.042	1128.27	-1115.37				273.68	1077.2	-837.21
	389.73	1128.12	-1115.17				274.16	1077.1	-837.21
	390.419	1127.97	-1114.97				274.65	1077	-837.2
	391.108	1127.81	-1114.78				275.13	1076.9	-837.2
	391.796	1127.66	-1114.6				275.61	1076.8	-837.21
	392.485	1127.51	-1114.42				276.1	1076.8	-837.21
	393.173	1127.37	-1114.25				276.58	1076.7	-837.22
	393.862	1127.22	-1114.08				277.07	1076.6	-837.23
	394.55	1127.07	-1113.92				277.55	1076.5	-837.24
	395.239	1126.93	-1113.77				278.04	1076.4	-837.26
	395.928	1126.78	-1113.62				278.52	1076.4	-837.27
	396.616	1126.64	-1113.47				279	1076.3	-837.29
	397.305	1126.5	-1113.34				279.49	1076.2	-837.32
	397.993	1126.36	-1113.2				279.97	1076.1	-837.34
	398.682	1126.22	-1113.08				280.46	1076	-837.37
	399.37	1126.08	-1112.96				280.94	1076	-837.4
	400.059	1125.94	-1112.84				281.43	1075.9	-837.43
	400.748	1125.8	-1112.73				281.91	1075.8	-837.47
	401.436	1125.67	-1112.63				282.4	1075.7	-837.5
	402.125	1125.54	-1112.53				282.88	1075.7	-837.54
	402.813	1125.4	-1112.44				283.36	1075.6	-837.59
	403.502	1125.27	-1112.35				283.85	1075.5	-837.63
	404.19	1125.14	-1112.27				284.33	1075.4	-837.68
	404.879	1125.01	-1112.19				284.82	1075.4	-837.73
	405.568	1124.88	-1112.12				285.3	1075.3	-837.78
	406.256	1124.75	-1112.06				285.79	1075.2	-837.84
	406.945	1124.63	-1112				286.27	1075.1	-837.89
	407.633	1124.5	-1111.95				286.75	1075.1	-837.95
	408.322	1124.38	-1111.9				287.24	1075	-838.02
	409.01	1124.25	-1111.86				287.72	1074.9	-838.08
	409.699	1124.13	-1111.82				288.21	1074.9	-838.15
	410.388	1124.01	-1111.79				288.69	1074.8	-838.22
	411.076	1123.89	-1111.77				289.18	1074.7	-838.29
	411.765	1123.77	-1111.75				289.66	1074.6	-838.37
	412.453	1123.65	-1111.73				290.15	1074.6	-838.44
	413.142	1123.53	-1111.73				290.63	1074.5	-838.51
	413.83	1123.42	-1111.72				291.11	1074.4	-838.57
	414.519	1123.3	-1111.71				291.6	1074.2	-838.61
	415.208	1123.18	-1111.7				292.08	1074.1	-838.66
	415.896	1123.05	-1111.69				292.57	1074	-838.69
	416.585	1122.93	-1111.69				293.05	1073.9	-838.72
	417.273	1122.81	-1111.68				293.54	1073.8	-838.74
	417.962	1122.69	-1111.68				294.02	1073.7	-838.76
	418.65	1122.57	-1111.67				294.5	1073.6	-838.76
	419.339	1122.45	-1111.67				294.99	1073.4	-838.76
	420.028	1122.33	-1111.68				295.47	1073.3	-838.76
	420.716	1122.22	-1111.68				295.96	1073.2	-838.75
	421.405	1122.1	-1111.68				296.44	1073.1	-838.73
	422.093	1121.98	-1111.69				296.93	1072.9	-838.7
	422.782	1121.86	-1111.7				297.41	1072.8	-838.67
	423.47	1121.74	-1111.7				297.9	1072.7	-838.59
	424.159	1121.63	-1111.71				298.38	1072.5	-838.5
	424.848	1121.51	-1111.73				298.86	1072.4	-838.41
	425.536	1121.4	-1111.74				299.35	1072.3	-838.31
	426.225	1121.28	-1111.76				299.83	1072.1	-838.21
	426.913	1121.16	-1111.77				300.32	1072	-838.11
	427.602	1121.05	-1111.79				300.8	1071.8	-838
	428.29	1120.93	-1111.81				301.29	1071.7	-837.89
	428.979	1120.82	-1111.83				301.77	1071.6	-837.77
	429.668	1120.71	-1111.86				302.25	1071.4	-837.65
	430.356	1120.59	-1111.88				302.74	1071.3	-837.53
	431.045	1120.48	-1111.91				303.22	1071.1	-837.41
	431.733	1120.37	-1111.94				303.71	1071	-837.28
	432.422	1120.25	-1111.97				304.19	1070.9	-837.14
	433.11	1120.14	-1112				304.68	1070.7	-837.01
	433.799	1120.03	-1112.03				305.16	1070.6	-836.87
	434.488	1119.92	-1112.07				305.65	1070.4	-836.72
	435.176	1119.81	-1112.1				306.13	1070.3	-836.58
	435.865	1119.7	-1112.14				306.61	1070.1	-836.42
	436.553	1119.59	-1112.18				307.1	1070	-836.27
	437.242	1119.48	-1112.22				307.58	1069.9	-836.11
	437.93	1119.37	-1112.27				308.07	1069.7	-835.95
	438.619	1119.26	-1112.31				308.55	1069.6	-835.79
	439.307	1119.15	-1112.36				309.04	1069.4	-835.62
	439.996	1119.03	-1112.39				309.52	1069.3	-835.44
	440.685	1118.89	-1112.41				310.01	1069.2	-835.27
	441.373	1118.75	-1112.43				310.49	1069	-835.09
	442.062	1118.62	-1112.45				310.97	1068.9	-834.91
	442.75	1118.48	-1112.29				311.46	1068.7	-834.72
	443.439	1118.34	-1112.03				311.94	1068.6	-834.53
	444.127	1118.19	-1111.77				312.43	1068.5	-834.34
	444.816	1118.05	-1111.51				312.91	1068.3	-834.14
	445.505	1117.91	-1111.25				313.4	1068.2	-833.94
	446.193	1117.77	-1111				313.88	1068	-833.73
	446.882	1117.62	-1110.74				314.36	1067.9	-833.52
	447.57	1117.48	-1110.49				314.85	1067.7	-833.44
	448.259	1117.34	-1110.23				315.33	1067.6	-833.39
	448.947	1117.2	-1109.98				315.82	1067.4	-833.35
	449.636	1117.06	-1109.72				316.3	1067.2	-833.3
	450.325	1116.92	-1109.47				316.79	1067	-833.26
	451.013	1116.77	-1109.22				317.27	1066.9	-833.22
	451.702	1116.63	-1108.97				317.76	1066.7	-833.18
	452.39	1116.49	-1108.72				318.24	1066.5	-833.14
	453.079	1116.35	-1108.47				318.72	1066.3	-833.1
	453.767	1116.21	-1108.22				319.21	1066.2	-833.06
	454.456	1116.07	-1107.98				319.69	1066	-833.03
	455.145	1115.93	-1107.73				320.18	1065.8	-832.99
	455.833	1115.79	-1107.49				320.66	1065.6	-832.96
	456.522	1115.65	-1107.24				321.15	1065.5	-832.93
	457.21	1115.51	-1107				321.63	1065.3	-832.9
	457.899	1115.37	-1106.75				322.11	1065.1	-832.87
	458.587	1115.23	-1106.51				322.6	1064.9	-832.85
	459.276	1115.09	-1106.27				323.08	1064.8	-832.82
	459.965	1114.96	-1106.03				323.57	1064.6	-832.8
	460.653	1114.82	-1105.79				324.05	1064.4	-832.78
	461.342	1114.68	-1105.55				324.54	1064.2	-832.76
	462.03	1114.54	-1105.31				325.02	1064	-832.74
	462.719	1114.4	-1105.07				325.51	1063.8	-832.72
	463.407	1114.26	-1104.84				325.99	1063.7	-832.7
	464.096	1114.13	-1104.6				326.47	1063.5	-832.69
	464.785	1113.99	-1104.37				326.96	1063.3	-832.67
	465.473	1113.85	-1104.13				327.44	1063.1	-832.66
	466.162	1113.69	-1103.91				327.93	1062.9	-832.65
	466.85	1113.53	-1103.7				328.41	1062.7	-832.64
	467.539	1113.36	-1103.49				328.9	1062.5	-832.63
	468.227	1113.19	-1103.27				329.38	1062.4	-832.63
	468.916	1113.03	-1103.06				329.86	1062.2	-832.62
	469.605	1112.86	-1102.84				330.35	1062	-832.62
	470.293	1112.7	-1102.62				330.83	1061.8	-832.63
	470.982	1112.54	-1102.4				331.32	1061.6	-832.67
	471.67	1112.37	-1102.19				331.8	1061.4	-832.7
	472.359	1112.21	-1101.97				332.29	1061.2	-832.74
	473.047	1112.05	-1101.74				332.77	1061	-832.77
	473.736	1111.89	-1101.52				333.26	1060.8	-832.81
	474.425	1111.73	-1101.3				333.74	1060.6	-832.85
	475.113	1111.57	-1101.08				334.22	1060.4	-832.9
	475.802	1111.41	-1100.85				334.71	1060.2	-832.94
	476.49	1111.25	-1100.63				335.19	1060	-832.99
	477.179	1111.09	-1100.4				335.68	1059.8	-833.04
	477.867	1110.93	-1100.18				336.16	1059.6	-833.09
	478.556	1110.78	-1099.95				336.65	1059.4	-833.14
	479.245	1110.62	-1099.72				337.13	1059.2	-833.19
	479.933	1110.46	-1099.49				337.61	1059	-833.25
	480.622	1110.31	-1099.26				338.1	1058.8	-833.31
	481.31	1110.15	-1099.03				338.58	1058.6	-833.37
	481.999	1110	-1098.8				339.07	1058.4	-833.06
	482.687	1109.84	-1098.57				339.55	1058.2	-832.69
	483.376	1109.69	-1098.34				340.04	1057.9	-832.33
	484.065	1109.53	-1098.1				340.52	1057.7	-831.96
	484.753	1109.38	-1097.87				341.01	1057.5	-831.6
	485.442	1109.23	-1097.63				341.49	1057.3	-831.23
	486.13	1109.08	-1097.4				341.97	1057.1	-830.87
	486.819	1108.93	-1097.16				342.46	1056.9	-830.51
	487.507	1108.78	-1096.92				342.94	1056.7	-830.16
	488.196	1108.63	-1096.69				343.43	1056.5	-829.8
	488.885	1108.48	-1096.45				343.91	1056.3	-829.44
	489.573	1108.33	-1096.21				344.4	1056	-829.09
	490.262	1108.18	-1095.97				344.88	1055.8	-828.74
	490.95	1108.03	-1095.72				345.36	1055.6	-828.39
	491.639	1107.88	-1095.48				345.85	1055.4	-828.04
	492.327	1107.73	-1095.26				346.33	1055.2	-827.69
	493.016	1107.57	-1095.04				346.82	1055	-827.34
	493.705	1107.42	-1094.82				347.3	1054.8	-827
	494.393	1107.27	-1094.6				347.79	1054.6	-826.65
	495.082	1107.12	-1094.39				348.27	1054.4	-826.31
	495.77	1106.97	-1094.18				348.76	1054.2	-825.97
	496.459	1106.82	-1093.97				349.24	1054	-825.63
	497.147	1106.67	-1093.77				349.72	1053.8	-825.29
	497.836	1106.52	-1093.47				350.21	1053.6	-824.95
	498.524	1106.35	-1092.99				350.69	1053.4	-824.62
	499.213	1106.19	-1092.51				351.18	1053.2	-824.29
	499.902	1106.03	-1092.04				351.66	1053	-823.95
	500.59	1105.87	-1091.56				352.15	1052.8	-823.62
	501.279	1105.71	-1091.09				352.63	1052.6	-823.29
	501.967	1105.55	-1090.61				353.12	1052.4	-822.96
	502.656	1105.39	-1090.13				353.6	1052.2	-822.64
	503.344	1105.23	-1089.66				354.08	1052	-822.31
	504.033	1105.07	-1089.18				354.57	1051.8	-821.99
	504.722	1104.91	-1088.71				355.05	1051.6	-821.67
	505.41	1104.75	-1088.24				355.54	1051.4	-821.35
	506.099	1104.59	-1087.76				356.02	1051.2	-821.03
	506.787	1104.44	-1087.29				356.51	1051	-820.71
	507.476	1104.28	-1086.82				356.99	1050.8	-820.39
	508.164	1104.12	-1086.35				357.47	1050.7	-820.08
	508.853	1103.96	-1085.88				357.96	1050.5	-819.76
	509.542	1103.8	-1085.4				358.44	1050.3	-819.45
	510.23	1103.64	-1084.93				358.93	1050.1	-819.14
	510.919	1103.49	-1084.46				359.41	1049.9	-818.83
	511.607	1103.33	-1083.99				359.9	1049.7	-818.52
	512.296	1103.17	-1083.52				360.38	1049.5	-818.21
	512.984	1103.01	-1083.05				360.87	1049.3	-817.91
	513.673	1102.86	-1082.59				361.35	1049.1	-817.61
	514.362	1102.7	-1082.12				361.83	1049	-817.3
	515.05	1102.54	-1081.65				362.32	1048.8	-817
	515.739	1102.39	-1081.18				362.8	1048.6	-816.7
	516.427	1102.23	-1080.71				363.29	1048.3	-816.91
	517.116	1102.07	-1080.25				363.77	1048	-817.14
	517.804	1101.89	-1079.77				364.26	1047.6	-817.33
	518.493	1101.69	-1079.3				364.74	1047.2	-817.52
	519.182	1101.49	-1078.84				365.22	1046.9	-817.71
	519.87	1101.29	-1078.37				365.71	1046.5	-817.9
	520.559	1101.09	-1077.92				366.19	1046.2	-818.09
	521.247	1100.9	-1077.47				366.68	1045.8	-818.29
	521.936	1100.7	-1077.02				367.16	1045.4	-818.49
	522.624	1100.5	-1076.58				367.65	1045.1	-818.69
	523.313	1100.3	-1076.15				368.13	1044.7	-818.9
	524.002	1100.1	-1075.72				368.62	1044.4	-819.1
	524.69	1099.9	-1075.29				369.1	1044	-819.31
	525.379	1099.71	-1074.87				369.58	1043.6	-819.53
	526.067	1099.51	-1074.46				370.07	1043.3	-819.74
	526.756	1099.31	-1074.05				370.55	1042.9	-819.96
	527.444	1099.12	-1073.65				371.04	1042.6	-820.18
	528.133	1098.92	-1073.25				371.52	1042.2	-820.4
	528.822	1098.72	-1072.85				372.01	1041.8	-820.63
	529.51	1098.53	-1072.47				372.49	1041.5	-820.85
	530.199	1098.33	-1072.08				372.97	1041.1	-821.08
	530.887	1098.13	-1071.71				373.46	1040.8	-821.32
	531.576	1097.94	-1071.33				373.94	1040.4	-821.55
	532.264	1097.74	-1070.97				374.43	1040.1	-821.79
	532.953	1097.55	-1070.61				374.91	1039.7	-822.03
	533.642	1097.35	-1070.25				375.4	1039.3	-822.27
	534.33	1097.15	-1069.9				375.88	1039	-822.52
	535.019	1096.96	-1069.55				376.37	1038.6	-822.76
	535.707	1096.76	-1069.21				376.85	1038.3	-823.01
	536.396	1096.57	-1068.88				377.33	1037.9	-823.27
	537.084	1096.38	-1068.55				377.82	1037.6	-823.52
	537.773	1096.18	-1068.22				378.3	1037.2	-823.78
	538.462	1095.99	-1067.9				378.79	1036.9	-824.04
	539.15	1095.79	-1067.59				379.27	1036.5	-824.3
	539.839	1095.6	-1067.28				379.76	1036.2	-824.57
	540.527	1095.41	-1066.98				380.24	1035.8	-824.84
	541.216	1095.21	-1066.68				380.72	1035.5	-825.11
	541.904	1095.02	-1066.39				381.21	1035.1	-825.38
	542.593	1094.83	-1066.1				381.69	1034.8	-825.65
	543.282	1094.63	-1065.8				382.18	1034.4	-825.93
	543.97	1094.44	-1065.34				382.66	1034.1	-826.21
	544.659	1094.25	-1064.89				383.15	1033.7	-826.49
	545.347	1094.07	-1064.43				383.63	1033.3	-826.78
	546.036	1093.88	-1063.97				384.12	1033	-827.07
	546.724	1093.69	-1063.51				384.6	1032.6	-827.36
	547.413	1093.51	-1063.06				385.08	1032.3	-827.65
	548.102	1093.32	-1062.6				385.57	1032	-827.94
	548.79	1093.14	-1062.15				386.05	1031.6	-828.24
	549.479	1092.95	-1061.7				386.54	1031.3	-828.54
	550.167	1092.77	-1061.24				387.02	1030.9	-828.84
	550.856	1092.59	-1060.79				387.51	1030.5	-828.31
	551.544	1092.41	-1060.34				387.99	1030.2	-827.76
	552.233	1092.23	-1059.89				388.47	1029.8	-827.2
	552.922	1092.05	-1059.46				388.96	1029.4	-826.65
	553.61	1091.86	-1059.26				389.44	1029	-826.1
	554.299	1091.67	-1059.07				389.93	1028.7	-825.55
	554.987	1091.48	-1058.88				390.41	1028.3	-824.99
	555.676	1091.29	-1058.69				390.9	1027.9	-824.44
	556.364	1091.1	-1058.49				391.38	1027.5	-823.89
	557.053	1090.91	-1058.3				391.87	1027.2	-823.34
	557.741	1090.72	-1058.11				392.35	1026.8	-822.79
	558.43	1090.52	-1057.91				392.83	1026.4	-822.24
	559.119	1090.33	-1057.72				393.32	1026	-821.69
	559.807	1090.14	-1057.52				393.8	1025.6	-821.14
	560.496	1089.95	-1057.32				394.29	1025.3	-820.59
	561.184	1089.76	-1057.13				394.77	1024.9	-820.04
	561.873	1089.57	-1056.93				395.26	1024.5	-819.49
	562.561	1089.38	-1056.74				395.74	1024.1	-818.95
	563.25	1089.19	-1056.54				396.23	1023.7	-818.4
	563.939	1089	-1056.34				396.71	1023.4	-817.85
	564.627	1088.8	-1056.14				397.19	1023	-817.25
	565.316	1088.61	-1055.94				397.68	1022.5	-816.65
	566.004	1088.42	-1055.74				398.16	1022.1	-816.05
	566.693	1088.23	-1055.54				398.65	1021.7	-815.44
	567.381	1088.04	-1055.34				399.13	1021.3	-814.83
	568.07	1087.85	-1055.14				399.62	1020.9	-814.22
	568.759	1087.66	-1054.94				400.1	1020.5	-813.6
	569.447	1087.44	-1054.77				400.58	1020.1	-812.98
	570.136	1087.21	-1054.61				401.07	1019.7	-812.36
	570.824	1086.97	-1054.46				401.55	1019.3	-811.73
	571.513	1086.73	-1054.31				402.04	1018.9	-811.11
	572.201	1086.5	-1054.15				402.52	1018.5	-810.48
	572.89	1086.26	-1054				403.01	1018.1	-809.84
	573.579	1086.03	-1053.84				403.49	1017.6	-809.21
	574.267	1085.8	-1053.69				403.98	1017.2	-808.57
	574.956	1085.57	-1053.53				404.46	1016.8	-807.93
	575.644	1085.34	-1053.38				404.94	1016.4	-807.28
	576.333	1085.11	-1053.22				405.43	1016	-806.64
	577.021	1084.88	-1053.07				405.91	1015.6	-805.99
	577.71	1084.65	-1052.91				406.4	1015.2	-805.33
	578.399	1084.43	-1052.75				406.88	1014.7	-804.68
	579.087	1084.2	-1052.59				407.37	1014.3	-804.02
	579.776	1083.97	-1052.43				407.85	1013.9	-803.36
	580.464	1083.75	-1052.28				408.33	1013.5	-802.69
	581.153	1083.53	-1052.12				408.82	1013.1	-802.02
	581.841	1083.3	-1051.96				409.3	1012.6	-801.35
	582.53	1083.08	-1051.8				409.79	1012.2	-800.68
	583.219	1082.86	-1051.64				410.27	1011.8	-800
	583.907	1082.64	-1051.48				410.76	1011.4	-799.33
	584.596	1082.42	-1051.31				411.24	1010.9	-798.65
	585.284	1082.21	-1051.15				411.73	1010.4	-798.18
	585.973	1081.99	-1050.99				412.21	1009.8	-797.7
	586.661	1081.77	-1050.83				412.69	1009.3	-797.23
	587.35	1081.56	-1050.67				413.18	1008.7	-796.75
	588.039	1081.35	-1050.5				413.66	1008.2	-796.28
	588.727	1081.13	-1050.34				414.15	1007.6	-795.8
	589.416	1080.92	-1050.17				414.63	1007	-795.32
	590.104	1080.71	-1050.01				415.12	1006.5	-794.84
	590.793	1080.5	-1049.85				415.6	1005.9	-794.37
	591.481	1080.29	-1049.68				416.08	1005.3	-793.89
	592.17	1080.08	-1049.51				416.57	1004.8	-793.41
	592.859	1079.87	-1049.35				417.05	1004.2	-792.93
	593.547	1079.66	-1049.18				417.54	1003.6	-792.45
	594.236	1079.46	-1049.02				418.02	1003	-791.97
	594.924	1079.25	-1048.85				418.51	1002.4	-791.49
	595.613	1079.12	-1048.83				418.99	1001.8	-791.01
	596.301	1079	-1048.83				419.48	1001.3	-790.53
	596.99	1078.88	-1048.84				419.96	1000.7	-790.05
	597.679	1078.77	-1048.86				420.44	1000.1	-789.57
	598.367	1078.65	-1048.88				420.93	999.47	-789.09
	599.056	1078.54	-1048.91				421.41	998.88	-788.61
	599.744	1078.44	-1048.95				421.9	998.28	-788.13
	600.433	1078.34	-1048.99				422.38	997.68	-787.64
	601.121	1078.24	-1049.04				422.87	997.07	-787.16
	601.81	1078.15	-1049.09				423.35	996.47	-786.68
	602.499	1078.05	-1049.15				423.83	995.86	-786.19
	603.187	1077.97	-1049.22				424.32	995.25	-785.71
	603.876	1077.88	-1049.3				424.8	994.64	-785.23
	604.564	1077.8	-1049.38				425.29	994.02	-784.74
	605.253	1077.72	-1049.47				425.77	993.41	-784.26
	605.941	1077.65	-1049.56				426.26	992.79	-783.77
	606.63	1077.58	-1049.66				426.74	992.16	-783.29
	607.319	1077.51	-1049.77				427.23	991.54	-782.8
	608.007	1077.45	-1049.88				427.71	990.91	-782.31
	608.696	1077.52	-1049.97				428.19	990.29	-781.83
	609.384	1077.64	-1050.06				428.68	989.66	-781.34
	610.073	1077.77	-1050.13				429.16	989.02	-780.85
	610.761	1077.89	-1050.21				429.65	988.39	-780.36
	611.45	1078.02	-1050.27				430.13	987.74	-779.82
	612.139	1078.15	-1050.33				430.62	987.08	-779.27
	612.827	1078.28	-1050.39				431.1	986.42	-778.71
	613.516	1078.41	-1050.44				431.58	985.77	-778.16
	614.204	1078.55	-1050.49				432.07	985.11	-777.6
	614.893	1078.68	-1050.53				432.55	984.45	-777.05
	615.581	1078.82	-1050.56				433.04	983.78	-776.5
	616.27	1078.96	-1050.59				433.52	983.12	-775.95
	616.958	1079.11	-1050.62				434.01	982.45	-775.4
	617.647	1079.25	-1050.64				434.49	981.79	-774.84
	618.336	1079.4	-1050.65				434.98	981.12	-774.3
	619.024	1079.55	-1050.66				435.46	980.43	-773.67
	619.713	1079.7	-1050.66				435.94	979.58	-772.37
	620.401	1079.85	-1050.66				436.43	978.72	-771.05
	621.09	1080.02	-1050.6				436.91	977.86	-769.72
	621.778	1080.22	-1050.43				437.4	977	-768.37
	622.467	1080.41	-1050.27				437.88	976.13	-767.01
	623.156	1080.61	-1050.1				438.37	975.26	-765.63
	623.844	1080.81	-1049.94				438.85	974.38	-764.23
	624.533	1081	-1049.77				439.34	973.51	-762.82
	625.221	1081.19	-1049.61				439.82	972.62	-761.39
	625.91	1081.39	-1049.45				440.3	971.74	-759.95
	626.598	1081.58	-1049.28				440.79	970.85	-758.49
	627.287	1081.77	-1049.12				441.27	969.96	-757.01
	627.976	1081.96	-1048.96				441.76	969.06	-755.52
	628.664	1082.16	-1048.79				442.24	968.16	-754.02
	629.353	1082.35	-1048.63				442.73	967.26	-752.49
	630.041	1082.54	-1048.47				443.21	966.35	-750.96
	630.73	1082.73	-1048.31				443.69	965.44	-749.4
	631.418	1082.92	-1048.15				444.18	964.53	-747.83
	632.107	1083.1	-1047.99				444.66	963.61	-746.25
	632.796	1083.29	-1047.83				445.15	962.69	-744.65
	633.484	1083.48	-1047.67				445.63	961.77	-743.03
	634.173	1083.67	-1047.51				446.12	960.84	-741.4
	634.861	1083.85	-1047.35				446.6	959.91	-739.75
	635.55	1084.04	-1047.19				447.09	958.97	-738.09
	636.238	1084.22	-1047.04				447.57	958.04	-736.41
	636.927	1084.41	-1046.88				448.05	957.09	-734.71
	637.616	1084.59	-1046.72				448.54	956.15	-733
	638.304	1084.78	-1046.57				449.02	955.2	-731.27
	638.993	1084.96	-1046.41				449.51	954.25	-729.53
	639.681	1085.14	-1046.25				449.99	953.29	-727.77
	640.37	1085.33	-1046.1				450.48	952.33	-726
	641.058	1085.51	-1045.94				450.96	951.37	-724.21
	641.747	1085.69	-1045.79				451.44	950.4	-722.4
	642.436	1085.87	-1045.64				451.93	949.43	-720.58
	643.124	1086.05	-1045.48				452.41	948.46	-718.74
	643.813	1086.23	-1045.33				452.9	947.48	-716.89
	644.501	1086.41	-1045.18				453.38	946.5	-715.02
	645.19	1086.59	-1045.02				453.87	945.52	-713.14
	645.878	1086.76	-1044.87				454.35	944.53	-711.24
	646.567	1086.94	-1044.72				454.84	943.54	-709.32
	647.256	1087.11	-1044.54				455.32	942.54	-707.39
	647.944	1087.27	-1044.34				455.8	941.55	-705.44
	648.633	1087.43	-1044.15				456.29	940.54	-703.48
	649.321	1087.6	-1043.95				456.77	939.54	-701.5
	650.01	1087.76	-1043.75				457.26	938.53	-699.5
	650.698	1087.92	-1043.55				457.74	937.52	-697.49
	651.387	1088.08	-1043.35				458.23	936.5	-695.47
	652.076	1088.25	-1043.14				458.71	935.48	-693.42
	652.764	1088.41	-1042.94				459.19	934.46	-691.37
	653.453	1088.57	-1042.73				459.68	933.4	-689.27
	654.141	1088.74	-1042.52				460.16	932.14	-687.01
	654.83	1088.9	-1042.31				460.65	930.89	-684.75
	655.518	1089.06	-1042.1				461.13	929.63	-682.49
	656.207	1089.22	-1041.89				461.62	928.36	-680.22
	656.896	1089.39	-1041.67				462.1	927.09	-677.95
	657.584	1089.55	-1041.46				462.59	925.82	-675.67
	658.273	1089.71	-1041.24				463.07	924.51	-673.35
	658.961	1089.88	-1041.02				463.55	923.15	-670.96
	659.65	1090.04	-1040.8				464.04	921.78	-668.57
	660.338	1090.2	-1040.58				464.52	920.41	-666.18
	661.027	1090.37	-1040.35				465.01	919.03	-663.77
	661.716	1090.53	-1040.13				465.49	917.64	-661.37
	662.404	1090.69	-1039.9				465.98	916.24	-658.95
	663.093	1090.85	-1039.67				466.46	914.84	-656.53
	663.781	1091.01	-1039.51				466.94	913.43	-654.1
	664.47	1091.15	-1039.43				467.43	912.01	-651.67
	665.158	1091.29	-1039.36				467.91	910.59	-649.22
	665.847	1091.43	-1039.29				468.4	909.15	-646.78
	666.536	1091.57	-1039.21				468.88	907.71	-644.32
	667.224	1091.71	-1039.14				469.37	906.27	-641.86
	667.913	1091.85	-1039.08				469.85	904.81	-639.39
	668.601	1091.98	-1039.01				470.34	903.35	-636.92
	669.29	1092.12	-1038.94				470.82	901.88	-634.44
	669.978	1092.26	-1038.88				471.3	900.4	-631.96
	670.667	1092.4	-1038.82				471.79	898.92	-629.46
	671.356	1092.54	-1038.76				472.27	897.43	-626.96
	672.044	1092.68	-1038.7				472.76	895.93	-624.46
	672.733	1092.81	-1038.65				473.24	894.42	-621.95
	673.421	1092.91	-1038.64				473.73	892.91	-619.43
	674.11	1093.01	-1038.62				474.21	891.39	-616.9
	674.798	1093.11	-1038.61				474.69	889.86	-614.37
	675.487	1093.21	-1038.59				475.18	888.32	-611.83
	676.175	1093.31	-1038.57				475.66	886.78	-609.29
	676.864	1093.41	-1038.55				476.15	885.23	-606.74
	677.553	1093.51	-1038.52				476.63	883.67	-604.18
	678.241	1093.61	-1038.5				477.12	882.11	-601.62
	678.93	1093.72	-1038.47				477.6	880.53	-599.05
	679.618	1093.81	-1038.44				478.09	878.95	-596.47
	680.307	1093.91	-1038.41				478.57	877.37	-593.89
	680.995	1094.01	-1038.38				479.05	875.77	-591.3
	681.684	1094.11	-1038.35				479.54	874.17	-588.7
	682.373	1094.21	-1038.31				480.02	872.56	-586.1
	683.061	1094.31	-1038.27				480.51	870.94	-583.49
	683.75	1094.41	-1038.24				480.99	869.32	-580.88
	684.438	1094.51	-1038.2				481.48	867.69	-578.25
	685.127	1094.61	-1038.15				481.96	866.05	-575.63
	685.815	1094.71	-1038.11				482.45	864.4	-572.99
	686.504	1094.8	-1038.07				482.93	862.75	-570.35
	687.193	1094.9	-1038.02				483.41	861.09	-567.7
	687.881	1095	-1037.97				483.9	859.39	-564.96
	688.57	1095.1	-1037.92				484.38	857.58	-561.89
	689.258	1095.19	-1037.87				484.87	855.77	-558.83
	689.947	1095.29	-1037.82				485.35	853.96	-555.77
	690.635	1095.39	-1037.76				485.84	852.16	-552.71
	691.324	1095.49	-1037.71				486.32	850.35	-549.66
	692.013	1095.58	-1037.65				486.8	848.55	-546.62
	692.701	1095.68	-1037.59				487.29	846.75	-543.57
	693.39	1095.78	-1037.53				487.77	844.95	-540.54
	694.078	1095.87	-1037.47				488.26	843.16	-537.5
	694.767	1095.97	-1037.4				488.74	841.36	-534.47
	695.455	1096.06	-1037.34				489.23	839.57	-531.45
	696.144	1096.16	-1037.27				489.71	837.78	-528.43
	696.833	1096.25	-1037.2				490.2	835.99	-525.41
	697.521	1096.35	-1037.13				490.68	834.2	-522.4
	698.21	1096.44	-1037.06				491.16	832.42	-519.39
	698.898	1096.55	-1037.04				491.65	830.63	-516.39
	699.587	1096.66	-1037.05				492.13	828.85	-513.39
	700.275	1096.77	-1037.06				492.62	827.07	-510.4
	700.964	1096.88	-1037.07				493.1	825.29	-507.41
	701.653	1096.98	-1037.08				493.59	823.51	-504.42
	702.341	1097.09	-1037.09				494.07	821.74	-501.44
	703.03	1097.2	-1037.09				494.55	819.96	-498.46
	703.718	1097.31	-1037.1				495.04	818.19	-495.49
	704.407	1097.42	-1037.11				495.52	816.42	-492.52
	705.095	1097.52	-1037.11				496.01	814.67	-489.57
	705.784	1097.63	-1037.11				496.49	812.95	-486.66
	706.473	1097.74	-1037.12				496.98	811.24	-483.75
	707.161	1097.85	-1037.12				497.46	809.53	-480.85
	707.85	1097.95	-1037.12				497.95	807.82	-477.95
	708.538	1098.06	-1037.12				498.43	806.1	-475.05
	709.227	1098.17	-1037.12				498.91	804.39	-472.15
	709.915	1098.27	-1037.12				499.4	802.68	-469.26
	710.604	1098.38	-1037.12				499.88	800.97	-466.36
	711.293	1098.49	-1037.11				500.37	799.26	-463.47
	711.981	1098.59	-1037.11				500.85	797.55	-460.58
	712.67	1098.7	-1037.11				501.34	795.84	-457.7
	713.358	1098.8	-1037.1				501.82	794.13	-454.81
	714.047	1098.91	-1037.1				502.3	792.42	-451.93
	714.735	1099.01	-1037.09				502.79	790.71	-449.05
	715.424	1099.12	-1037.08				503.27	789	-446.17
	716.113	1099.22	-1037.07				503.76	787.29	-443.29
	716.801	1099.33	-1037.06				504.24	785.58	-440.42
	717.49	1099.43	-1037.05				504.73	783.87	-437.55
	718.178	1099.54	-1037.04				505.21	782.17	-434.68
	718.867	1099.64	-1037				505.7	780.46	-431.81
	719.555	1099.72	-1036.83				506.18	778.75	-428.95
	720.244	1099.8	-1036.65				506.66	777.04	-426.08
	720.933	1099.87	-1036.47				507.15	775.34	-423.22
	721.621	1099.95	-1036.28				507.63	773.63	-420.36
	722.31	1100.03	-1036.1				508.12	771.8	-417.58
	722.998	1100.1	-1035.92				508.6	769.64	-414.97
	723.687	1100.17	-1035.73				509.09	767.48	-412.37
	724.375	1100.24	-1035.54				509.57	765.32	-409.78
	725.064	1100.26	-1035.29				510.05	763.16	-407.19
	725.753	1100.28	-1035.05				510.54	761	-404.61
	726.441	1100.3	-1034.8				511.02	758.84	-402.03
	727.13	1100.32	-1034.56				511.51	756.68	-399.46
	727.818	1100.34	-1034.31				511.99	754.52	-396.89
	728.507	1100.37	-1034.07				512.48	752.35	-394.33
	729.195	1100.39	-1033.83				512.96	750.19	-391.78
	729.884	1100.41	-1033.58				513.45	748.03	-389.23
	730.573	1100.43	-1033.34				513.93	745.86	-386.68
	731.261	1100.46	-1033.1				514.41	743.7	-384.14
	731.95	1100.48	-1032.86				514.9	741.53	-381.61
	732.638	1100.5	-1032.62				515.38	739.37	-379.08
	733.327	1100.53	-1032.38				515.87	737.2	-376.55
	734.015	1100.55	-1032.14				516.35	735.04	-374.04
	734.704	1100.58	-1031.9				516.84	732.87	-371.52
	735.392	1100.6	-1031.66				517.32	730.7	-369.02
	736.081	1100.63	-1031.42				517.8	728.53	-366.51
	736.77	1100.65	-1031.18				518.29	726.37	-364.02
	737.458	1100.68	-1030.94				518.77	724.2	-361.53
	738.147	1100.71	-1030.7				519.26	722.03	-359.04
	738.835	1100.73	-1030.47				519.74	719.86	-356.56
	739.524	1100.76	-1030.23				520.23	717.69	-354.08
	740.212	1100.79	-1029.99				520.71	715.52	-351.61
	740.901	1100.82	-1029.76				521.2	713.35	-349.15
	741.59	1100.84	-1029.52				521.68	711.17	-346.69
	742.278	1100.87	-1029.29				522.16	709	-344.24
	742.967	1100.9	-1029.05				522.65	706.83	-341.79
	743.655	1100.93	-1028.82				523.13	704.66	-339.35
	744.344	1100.96	-1028.58				523.62	702.48	-336.91
	745.032	1100.99	-1028.35				524.1	700.31	-334.48
	745.721	1101.02	-1028.12				524.59	698.13	-332.05
	746.41	1101.05	-1027.88				525.07	695.96	-329.63
	747.098	1101.08	-1027.65				525.56	693.78	-327.21
	747.787	1101.12	-1027.42				526.04	691.61	-324.8
	748.475	1101.15	-1027.19				526.52	689.43	-322.4
	749.164	1101.18	-1026.95				527.01	687.25	-320
	749.852	1101.21	-1026.72				527.49	685.08	-317.6
	750.541	1101.25	-1026.5				527.98	682.9	-315.21
	751.23	1101.29	-1026.3				528.46	680.72	-312.83
	751.918	1101.33	-1026.09				528.95	678.54	-310.45
	752.607	1101.37	-1025.88				529.43	676.35	-308.1
	753.295	1101.41	-1025.68				529.91	674.17	-305.75
	753.984	1101.45	-1025.47				530.4	671.99	-303.4
	754.672	1101.49	-1025.26				530.88	669.81	-301.06
	755.361	1101.52	-1025.05				531.37	667.63	-298.73
	756.05	1101.56	-1024.85				531.85	665.45	-296.4
	756.738	1101.6	-1024.64				532.34	663.34	-294.22
	757.427	1101.64	-1024.43				532.82	661.35	-292.33
	758.115	1101.68	-1024.22				533.31	659.35	-290.45
	758.804	1101.72	-1024.02				533.79	657.35	-288.57
	759.492	1101.76	-1023.81				534.27	655.36	-286.69
	760.181	1101.8	-1023.6				534.76	653.36	-284.81
	760.87	1101.84	-1023.4				535.24	651.36	-282.94
	761.558	1101.88	-1023.19				535.73	649.37	-281.07
	762.247	1101.92	-1022.98				536.21	647.37	-279.2
	762.935	1101.96	-1022.77				536.7	645.37	-277.33
	763.624	1102	-1022.57				537.18	643.38	-275.47
	764.312	1102.04	-1022.36				537.66	641.38	-273.61
	765.001	1102.08	-1022.15				538.15	639.38	-271.75
	765.69	1102.12	-1021.94				538.63	637.39	-269.9
	766.378	1102.15	-1021.74				539.12	635.39	-268.05
	767.067	1102.19	-1021.53				539.6	633.39	-266.2
	767.755	1102.23	-1021.32				540.09	631.39	-264.35
	768.444	1102.27	-1021.12				540.57	629.39	-262.51
	769.132	1102.31	-1020.91				541.06	627.4	-260.67
	769.821	1102.35	-1020.7				541.54	625.4	-258.84
	770.51	1102.39	-1020.49				542.02	623.4	-257
	771.198	1102.43	-1020.29				542.51	621.4	-255.17
	771.887	1102.47	-1020.08				542.99	619.4	-253.34
	772.575	1102.51	-1019.87				543.48	617.4	-251.52
	773.264	1102.55	-1019.66				543.96	615.4	-249.7
	773.952	1102.59	-1019.46				544.45	613.4	-247.88
	774.641	1102.6	-1019.57				544.93	611.4	-246.06
	775.33	1102.61	-1019.73				545.41	609.4	-244.25
	776.018	1102.62	-1019.89				545.9	607.4	-242.43
	776.707	1102.6	-1020.12				546.38	605.4	-240.63
	777.395	1102.58	-1020.35				546.87	603.4	-238.82
	778.084	1102.56	-1020.58				547.35	601.4	-237.02
	778.772	1102.55	-1020.81				547.84	599.4	-235.22
	779.461	1102.53	-1021.04				548.32	597.4	-233.42
	780.15	1102.51	-1021.26				548.81	595.4	-231.63
	780.838	1102.5	-1021.48				549.29	593.4	-229.84
	781.527	1102.48	-1021.7				549.77	591.4	-228.05
	782.215	1102.47	-1021.92				550.26	589.4	-226.27
	782.904	1102.45	-1022.14				550.74	587.4	-224.48
	783.592	1102.44	-1022.35				551.23	585.39	-222.7
	784.281	1102.42	-1022.57				551.71	583.39	-220.93
	784.97	1102.41	-1022.78				552.2	581.39	-219.15
	785.658	1102.4	-1022.99				552.68	579.39	-217.38
	786.347	1102.39	-1023.19				553.16	577.39	-215.61
	787.035	1102.38	-1023.4				553.65	575.38	-213.85
	787.724	1102.37	-1023.6				554.13	573.38	-212.09
	788.412	1102.36	-1023.8				554.62	571.38	-210.33
	789.101	1102.35	-1024				555.1	569.37	-208.57
	789.789	1102.34	-1024.19				555.59	567.37	-206.82
	790.478	1102.33	-1024.39				556.07	565.37	-205.07
	791.167	1102.32	-1024.58				556.56	563.37	-203.19
	791.855	1102.31	-1024.77				557.04	561.39	-201.13
	792.544	1102.31	-1024.96				557.52	559.4	-199.07
	793.232	1102.3	-1025.15				558.01	557.42	-197.01
	793.921	1102.3	-1025.33				558.49	555.44	-194.95
	794.609	1102.29	-1025.51				558.98	553.46	-192.9
	795.298	1102.29	-1025.69				559.46	551.49	-190.85
	795.987	1102.28	-1025.87				559.95	549.51	-188.81
	796.675	1102.28	-1026.05				560.43	547.54	-186.77
	797.364	1102.28	-1026.22				560.91	545.56	-184.73
	798.052	1102.27	-1026.39				561.4	543.59	-182.69
	798.741	1102.27	-1026.56				561.88	541.63	-180.66
	799.429	1102.27	-1026.73				562.37	539.63	-178.63
	800.118	1102.27	-1026.9				562.85	537.61	-176.6
	800.807	1102.27	-1027.06				563.34	535.6	-174.57
	801.495	1102.27	-1027.22				563.82	533.59	-172.55
	802.184	1102.28	-1027.4				564.31	531.57	-170.53
	802.872	1102.31	-1027.59				564.79	529.56	-168.52
	803.561	1102.33	-1027.78				565.27	527.54	-166.5
	804.249	1102.36	-1027.97				565.76	525.52	-164.49
	804.938	1102.39	-1028.15				566.24	523.5	-162.48
	805.627	1102.42	-1028.34				566.73	521.48	-160.48
	806.315	1102.45	-1028.53				567.21	519.46	-158.47
	807.004	1102.48	-1028.71				567.7	517.44	-156.47
	807.692	1102.52	-1028.89				568.18	515.42	-154.48
	808.381	1102.55	-1029.07				568.67	513.4	-152.48
	809.069	1102.58	-1029.26				569.15	511.37	-150.49
	809.758	1102.62	-1029.43				569.63	509.35	-148.5
	810.447	1102.65	-1029.61				570.12	507.32	-146.52
	811.135	1102.69	-1029.79				570.6	505.29	-144.54
	811.824	1102.72	-1029.96				571.09	503.26	-142.56
	812.512	1102.76	-1030.14				571.57	501.24	-140.58
	813.201	1102.8	-1030.31				572.06	499.21	-138.61
	813.889	1102.84	-1030.48				572.54	497.17	-136.64
	814.578	1102.88	-1030.65				573.02	495.14	-134.67
	815.267	1102.92	-1030.82				573.51	493.11	-132.7
	815.955	1102.96	-1030.99				573.99	491.08	-130.74
	816.644	1103	-1031.16				574.48	489.04	-128.78
	817.332	1103.04	-1031.33				574.96	487	-126.82
	818.021	1103.08	-1031.49				575.45	484.97	-124.87
	818.709	1103.13	-1031.65				575.93	482.93	-122.92
	819.398	1103.17	-1031.82				576.42	480.89	-120.97
	820.087	1103.22	-1031.98				576.9	478.85	-119.02
	820.775	1103.26	-1032.14				577.38	476.81	-117.08
	821.464	1103.31	-1032.29				577.87	474.77	-115.14
	822.152	1103.36	-1032.45				578.35	472.73	-113.21
	822.841	1103.41	-1032.61				578.84	470.68	-111.27
	823.529	1103.45	-1032.76				579.32	468.64	-109.34
	824.218	1103.5	-1032.92				579.81	466.59	-107.41
	824.907	1103.55	-1033.07				580.29	464.55	-105.49
	825.595	1103.6	-1033.22				580.77	462.48	-103.88
	826.284	1103.66	-1033.37				581.26	460.4	-102.65
	826.972	1103.71	-1033.52				581.74	458.33	-101.43
	827.661	1103.76	-1033.67				582.23	456.25	-100.2
	828.349	1103.79	-1033.74				582.71	454.18	-98.986
	829.038	1103.82	-1033.78				583.2	452.12	-97.773
	829.727	1103.82	-1033.71				583.68	450.05	-96.563
	830.415	1103.81	-1033.55				584.17	448	-95.358
	831.104	1103.8	-1033.4				584.65	445.94	-94.157
	831.792	1103.79	-1033.25				585.13	443.89	-92.961
	832.481	1103.79	-1033.1				585.62	441.84	-91.769
	833.169	1103.78	-1032.95				586.1	439.8	-90.581
	833.858	1103.77	-1032.81				586.59	437.76	-89.397
	834.547	1103.77	-1032.67				587.07	435.72	-88.218
	835.235	1103.77	-1032.54				587.56	433.69	-87.043
	835.924	1103.76	-1032.41				588.04	431.66	-85.872
	836.612	1103.76	-1032.28				588.52	429.63	-84.706
	837.301	1103.76	-1032.15				589.01	427.61	-83.544
	837.989	1103.76	-1032.03				589.49	425.59	-82.386
	838.678	1103.76	-1031.91				589.98	423.58	-81.232
	839.367	1103.76	-1031.8				590.46	421.57	-80.083
	840.055	1103.77	-1031.68				590.95	419.56	-78.938
	840.744	1103.77	-1031.57				591.43	417.56	-77.797
	841.432	1103.77	-1031.47				591.92	415.56	-76.661
	842.121	1103.78	-1031.36				592.4	413.56	-75.529
	842.809	1103.79	-1031.27				592.88	411.57	-74.401
	843.498	1103.79	-1031.17				593.37	409.58	-73.278
	844.187	1103.8	-1031.08				593.85	407.6	-72.159
	844.875	1103.81	-1030.99				594.34	405.62	-71.044
	845.564	1103.82	-1030.9				594.82	403.64	-69.933
	846.252	1103.83	-1030.82				595.31	401.68	-68.853
	846.941	1103.84	-1030.74				595.79	399.72	-67.802
	847.629	1103.85	-1030.66				596.27	397.77	-66.75
	848.318	1103.87	-1030.59				596.76	395.82	-65.7
	849.006	1103.88	-1030.52				597.24	393.87	-64.65
	849.695	1103.9	-1030.45				597.73	391.91	-63.601
	850.384	1103.91	-1030.39				598.21	389.95	-62.553
	851.072	1103.93	-1030.32				598.7	388	-61.505
	851.761	1103.95	-1030.27				599.18	386.04	-60.458
	852.449	1103.97	-1030.21				599.67	384.08	-59.412
	853.138	1103.99	-1030.16				600.15	382.12	-58.367
	853.826	1103.99	-1030.11				600.63	380.15	-57.322
	854.515	1103.94	-1030.04				601.12	378.19	-56.278
	855.204	1103.89	-1029.97				601.6	376.23	-55.235
	855.892	1103.84	-1029.9				602.09	374.26	-54.192
	856.581	1103.79	-1029.82				602.57	372.29	-53.15
	857.269	1103.74	-1029.75				603.06	370.33	-52.109
	857.958	1103.7	-1029.68				603.54	368.36	-51.069
	858.646	1103.65	-1029.6				604.02	366.39	-50.029
	859.335	1103.61	-1029.53				604.51	364.42	-48.99
	860.024	1103.56	-1029.45				604.99	362.43	-47.907
	860.712	1103.52	-1029.37				605.48	360.44	-46.787
	861.401	1103.48	-1029.29				605.96	358.44	-45.671
	862.089	1103.44	-1029.21				606.45	356.45	-44.557
	862.778	1103.4	-1029.13				606.93	354.46	-43.447
	863.466	1103.36	-1029.05				607.42	352.46	-42.34
	864.155	1103.32	-1028.97				607.9	350.47	-41.236
	864.844	1103.28	-1028.89				608.38	348.47	-40.135
	865.532	1103.25	-1028.81				608.87	346.48	-39.038
	866.221	1103.21	-1028.72				609.35	344.49	-37.944
	866.909	1103.18	-1028.64				609.84	342.49	-36.853
	867.598	1103.14	-1028.55				610.32	340.5	-35.765
	868.286	1103.11	-1028.47				610.81	338.51	-34.681
	868.975	1103.08	-1028.38				611.29	336.51	-33.6
	869.664	1103.05	-1028.29				611.78	334.52	-32.521
	870.352	1103.02	-1028.2				612.26	332.52	-31.447
	871.041	1102.99	-1028.11				612.74	330.53	-30.375
	871.729	1102.96	-1028.02				613.23	328.54	-29.307
	872.418	1102.93	-1027.93				613.71	326.54	-28.242
	873.106	1102.9	-1027.84				614.2	324.55	-27.18
	873.795	1102.88	-1027.75				614.68	322.55	-26.121
	874.484	1102.85	-1027.65				615.17	320.56	-25.065
	875.172	1102.83	-1027.56				615.65	318.57	-24.013
	875.861	1102.81	-1027.46				616.13	316.57	-22.964
	876.549	1102.78	-1027.37				616.62	314.58	-21.918
	877.238	1102.76	-1027.27				617.1	312.59	-20.876
	877.926	1102.74	-1027.17				617.59	310.59	-19.836
	878.615	1102.72	-1027.07				618.07	308.6	-18.8
	879.304	1102.7	-1026.97				618.56	306.6	-17.767
	879.992	1102.67	-1026.93				619.04	304.61	-16.737
	880.681	1102.63	-1026.91				619.53	302.62	-15.711
	881.369	1102.58	-1026.88				620.01	300.62	-14.688
	882.058	1102.54	-1026.86				620.49	298.63	-13.668
	882.746	1102.49	-1026.84				620.98	296.63	-12.651
	883.435	1102.45	-1026.82				621.46	294.64	-11.637
	884.124	1102.41	-1026.8				621.95	292.65	-10.627
	884.812	1102.36	-1026.81				622.43	290.65	-9.6197
	885.501	1102.32	-1026.91				622.92	288.66	-8.6157
	886.189	1102.27	-1027.01				623.4	286.66	-7.615
	886.878	1102.22	-1027.11				623.88	284.67	-6.6176
	887.566	1102.17	-1027.22				624.37	282.68	-5.6233
	888.255	1102.12	-1027.32				624.85	280.68	-4.6323
	888.944	1102.07	-1027.43				625.34	278.69	-3.6444
	889.632	1102.02	-1027.54				625.82	276.7	-2.6598
	890.321	1101.97	-1027.65				626.31	274.7	-1.6785
	891.009	1101.92	-1027.76				626.79	272.71	-0.70032
	891.698	1101.86	-1027.88				627.28	270.71	0.27461
	892.386	1101.81	-1027.99				627.76	268.72	1.2463
	893.075	1101.76	-1028.11				628.24	266.73	2.206
	893.764	1101.71	-1028.23				628.73	264.75	3.1356
	894.452	1101.65	-1028.35				629.21	262.73	3.7915
	895.141	1101.6	-1028.47				629.7	260.69	4.255
	895.829	1101.55	-1028.59				630.18	258.65	4.7178
	896.518	1101.49	-1028.72				630.67	256.62	5.18
	897.206	1101.44	-1028.85				631.15	254.59	5.6413
	897.895	1101.38	-1028.98				631.63	252.56	6.102
	898.584	1101.33	-1029.11				632.12	250.53	6.562
	899.272	1101.27	-1029.24				632.6	248.51	7.0212
	899.961	1101.21	-1029.37				633.09	246.5	7.4798
	900.649	1101.16	-1029.51				633.57	244.48	7.9376
	901.338	1101.1	-1029.64				634.06	242.47	8.3947
	902.026	1101.04	-1029.78				634.54	240.46	8.851
	902.715	1100.99	-1029.92				635.03	238.46	9.3067
	903.404	1100.93	-1030.06				635.51	236.46	9.7616
	904.092	1100.87	-1030.21				635.99	234.46	10.216
	904.781	1100.81	-1030.35				636.48	232.47	10.669
	905.469	1100.75	-1030.5				636.96	230.48	11.122
	906.158	1100.69	-1030.73				637.45	228.49	11.574
	906.846	1100.63	-1030.95				637.93	226.51	12.026
	907.535	1100.57	-1031.18				638.42	224.53	12.476
	908.223	1100.5	-1031.4				638.9	222.55	12.926
	908.912	1100.44	-1031.63				639.38	220.57	13.375
	909.601	1100.38	-1031.86				639.87	218.6	13.824
	910.289	1100.32	-1032.09				640.35	216.64	14.272
	910.978	1100.26	-1032.32				640.84	214.67	14.719
	911.666	1100.2	-1032.55				641.32	212.71	15.165
	912.355	1100.14	-1032.79				641.81	210.76	15.611
	913.043	1100.09	-1033.02				642.29	208.8	16.056
	913.732	1100.03	-1033.26				642.78	206.85	16.5
	914.421	1099.97	-1033.5				643.26	204.91	16.943
	915.109	1099.91	-1033.73				643.74	202.96	17.386
	915.798	1099.85	-1033.97				644.23	201.02	17.828
	916.486	1099.8	-1034.22				644.71	199.09	18.27
	917.175	1099.74	-1034.46				645.2	197.15	18.71
	917.863	1099.68	-1034.7				645.68	195.22	19.15
	918.552	1099.63	-1034.95				646.17	193.3	19.589
	919.241	1099.57	-1035.19				646.65	191.37	20.028
	919.929	1099.52	-1035.44				647.13	189.45	20.466
	920.618	1099.46	-1035.69				647.62	187.54	20.903
	921.306	1099.41	-1035.94				648.1	185.62	21.339
	921.995	1099.35	-1036.19				648.59	183.71	21.775
	922.683	1099.3	-1036.44				649.07	181.81	22.209
	923.372	1099.25	-1036.69				649.56	179.9	22.644
	924.061	1099.19	-1036.95				650.04	178	23.077
	924.749	1099.14	-1037.2				650.53	176.11	23.51
	925.438	1099.09	-1037.46				651.01	174.21	23.942
	926.126	1099.04	-1037.72				651.49	172.32	24.373
	926.815	1098.98	-1037.98				651.98	170.44	24.804
	927.503	1098.93	-1038.24				652.46	168.55	25.234
	928.192	1098.88	-1038.5				652.95	166.67	25.663
	928.881	1098.83	-1038.76				653.43	165.11	26
	929.569	1098.78	-1039.03				653.92	163.71	26.286
	930.258	1098.73	-1039.29				654.4	162.32	26.571
	930.946	1098.68	-1039.56				654.89	160.93	26.855
	931.635	1098.6	-1039.78				655.37	159.54	27.137
	932.323	1098.5	-1039.95				655.85	158.16	27.417
	933.012	1098.39	-1040.11				656.34	156.78	27.696
	933.701	1098.29	-1040.27				656.82	155.4	27.974
	934.389	1098.18	-1040.43				657.31	154.02	28.25
	935.078	1098.08	-1040.58				657.79	152.65	28.525
	935.766	1097.97	-1040.72				658.28	151.29	28.798
	936.455	1097.87	-1040.86				658.76	149.92	29.07
	937.143	1097.76	-1041				659.24	148.56	29.341
	937.832	1097.66	-1041.14				659.73	147.2	29.61
	938.521	1097.55	-1041.26				660.21	145.85	29.877
	939.209	1097.45	-1041.39				660.7	144.5	30.144
	939.898	1097.34	-1041.51				661.18	143.15	30.408
	940.586	1097.23	-1041.58				661.67	141.86	30.66
	941.275	1097.12	-1041.66				662.15	140.57	30.909
	941.963	1097	-1041.74				662.64	139.28	31.157
	942.652	1096.89	-1041.81				663.12	137.99	31.402
	943.341	1096.78	-1041.89				663.6	136.7	31.647
	944.029	1096.66	-1041.97				664.09	135.41	31.889
	944.718	1096.55	-1042.05				664.57	134.11	32.129
	945.406	1096.44	-1042.13				665.06	132.82	32.368
	946.095	1096.33	-1042.21				665.54	131.52	32.605
	946.783	1096.22	-1042.29				666.03	130.22	32.84
	947.472	1096.11	-1042.38				666.51	128.93	33.073
	948.161	1096	-1042.46				666.99	127.63	33.305
	948.849	1095.89	-1042.54				667.48	126.32	33.535
	949.538	1095.79	-1042.63				667.96	125.02	33.763
	950.226	1095.68	-1042.72				668.45	123.72	33.989
	950.915	1095.57	-1042.8				668.93	122.42	34.213
	951.603	1095.47	-1042.89				669.42	121.11	34.436
	952.292	1095.36	-1042.98				669.9	119.8	34.657
	952.981	1095.25	-1043.07				670.39	118.5	34.876
	953.669	1095.15	-1043.16				670.87	117.19	35.093
	954.358	1095.05	-1043.25				671.35	115.88	35.308
	955.046	1094.94	-1043.34				671.84	114.57	35.522
	955.735	1094.84	-1043.44				672.32	113.25	35.734
	956.423	1094.74	-1043.53				672.81	111.94	35.944
	957.112	1094.64	-1043.62				673.29	110.63	36.152
	957.801	1094.51	-1043.74				673.78	109.31	36.358
	958.489	1094.39	-1043.85				674.26	108	36.563
	959.178	1094.27	-1043.95				674.74	106.68	36.766
	959.866	1094.15	-1044.06				675.23	105.36	36.967
	960.555	1094.02	-1044.16				675.71	104.04	37.166
	961.243	1093.9	-1044.26				676.2	102.72	37.364
	961.932	1093.78	-1044.35				676.68	101.4	37.56
	962.621	1093.65	-1044.45				677.17	100.07	37.754
	963.309	1093.53	-1044.54				677.65	98.629	37.596
	963.998	1093.41	-1044.62				678.14	97.152	37.292
	964.686	1093.29	-1044.71				678.62	95.691	36.986
	965.375	1093.16	-1044.79				679.1	94.248	36.679
	966.063	1093.04	-1044.87				679.59	92.823	36.37
	966.752	1092.92	-1044.94				680.07	91.414	36.06
	967.44	1092.79	-1045.02				680.56	90.023	35.749
	968.129	1092.67	-1045.09				681.04	88.649	35.436
	968.818	1092.55	-1045.16				681.53	87.293	35.122
	969.506	1092.43	-1045.22				682.01	85.954	34.806
	970.195	1092.3	-1045.28				682.49	84.632	34.489
	970.883	1092.18	-1045.34				682.98	83.327	34.171
	971.572	1092.06	-1045.4				683.46	82.04	33.851
	972.26	1091.93	-1045.45				683.95	80.77	33.529
	972.949	1091.81	-1045.5				684.43	79.517	33.206
	973.638	1091.69	-1045.55				684.92	78.281	32.882
	974.326	1091.57	-1045.59				685.4	77.063	32.556
	975.015	1091.44	-1045.64				685.89	75.862	32.229
	975.703	1091.32	-1045.68				686.37	74.679	31.901
	976.392	1091.2	-1045.71				686.85	73.512	31.571
	977.08	1091.07	-1045.75				687.34	72.363	31.239
	977.769	1090.95	-1045.78				687.82	71.232	30.906
	978.458	1090.83	-1045.8				688.31	70.117	30.572
	979.146	1090.71	-1045.83				688.79	69.02	30.236
	979.835	1090.58	-1045.85				689.28	67.94	29.899
	980.523	1090.46	-1045.87				689.76	66.878	29.561
	981.212	1090.34	-1045.89				690.24	65.832	29.221
	981.9	1090.21	-1045.9				690.73	64.804	28.879
	982.589	1090.09	-1045.91				691.21	63.794	28.536
	983.278	1089.96	-1045.91				691.7	62.8	28.192
	983.966	1089.82	-1045.9				692.18	61.824	27.846
	984.655	1089.68	-1045.88				692.67	60.865	27.499
	985.343	1089.55	-1045.87				693.15	59.924	27.15
	986.032	1089.41	-1045.85				693.64	58.999	26.8
	986.72	1089.27	-1045.84				694.12	58.092	26.449
	987.409	1089.13	-1045.82				694.6	57.297	25.912
	988.098	1088.99	-1045.81				695.09	56.548	25.3
	988.786	1088.86	-1045.79				695.57	55.812	24.674
	989.475	1088.72	-1045.77				696.06	55.091	24.033
	990.163	1088.58	-1045.75				696.54	54.385	23.378
	990.852	1088.44	-1045.74				697.03	53.692	22.708
	991.54	1088.31	-1045.72				697.51	53.014	22.023
	992.229	1088.17	-1045.7				698	52.35	21.324
	992.918	1088.03	-1045.68				698.48	51.7	20.609
	993.606	1087.9	-1045.66				698.96	51.065	19.88
	994.295	1087.76	-1045.64				699.45	50.444	19.137
	994.983	1087.63	-1045.62				699.93	49.837	18.379
	995.672	1087.47	-1045.5				700.42	49.244	17.606
	996.36	1087.3	-1045.35				700.9	48.665	16.818
	997.049	1087.13	-1045.2				701.39	48.101	16.016
	997.738	1086.96	-1045.05				701.87	47.79	15.663
	998.426	1086.79	-1044.91				702.35	47.549	15.457
	999.115	1086.62	-1044.76				702.84	47.306	15.261
	999.803	1086.45	-1044.62				703.32	47.061	15.073
	1000.49	1086.27	-1044.49				703.81	46.812	14.895
	1001.18	1086.1	-1044.35				704.29	46.562	14.726
	1001.87	1085.93	-1044.22				704.78	46.308	14.567
	1002.56	1085.76	-1044.09				705.26	46.053	14.417
	1003.25	1085.59	-1043.96				705.75	45.794	14.276
	1003.93	1085.42	-1043.83				706.23	45.533	14.144
	1004.62	1085.25	-1043.71				706.71	45.27	14.022
	1005.31	1085.07	-1043.59				707.2	45.004	13.909
	1006	1084.9	-1043.47				707.68	44.735	13.805
	1006.69	1084.73	-1043.35				708.17	44.464	13.711
	1007.38	1084.56	-1043.24				708.65	44.19	13.626
	1008.07	1084.38	-1043.13				709.14	43.914	13.55
	1008.75	1084.21	-1043.02				709.62	43.635	13.484
	1009.44	1084.03	-1042.95				710.1	43.354	13.427
	1010.13	1083.84	-1042.88				710.59	43.07	13.379
	1010.82	1083.65	-1042.81				711.07	42.783	13.34
	1011.51	1083.47	-1042.74				711.56	42.494	13.311
	1012.2	1083.29	-1042.66				712.04	42.202	13.291
	1012.89	1083.11	-1042.59				712.53	41.908	13.281
	1013.57	1082.93	-1042.51				713.01	41.611	13.28
	1014.26	1082.75	-1042.43				713.5	41.312	13.288
	1014.95	1082.57	-1042.35				713.98	41.01	13.305
	1015.64	1082.4	-1042.27				714.46	40.706	13.332
	1016.33	1082.22	-1042.19				714.95	40.399	13.368
	1017.02	1082.05	-1042.11				715.43	40.089	13.413
	1017.71	1081.87	-1042.02				715.92	39.777	13.468
	1018.39	1081.7	-1041.93				716.4	39.462	13.532
	1019.08	1081.53	-1041.84				716.89	39.145	13.605
	1019.77	1081.37	-1041.75				717.37	38.825	13.687
	1020.46	1081.2	-1041.66				717.85	38.503	13.779
	1021.15	1081.03	-1041.57				718.34	38.178	13.881
	1021.84	1080.87	-1041.47				718.82	37.85	13.991
	1022.53	1080.7	-1041.37				719.31	37.52	14.111
	1023.21	1080.54	-1041.27				719.79	37.187	14.24
	1023.9	1080.38	-1041.17				720.28	36.852	14.378
	1024.59	1080.22	-1041.07				720.76	36.514	14.526
	1025.28	1080.06	-1040.97				721.25	36.174	14.683
	1025.97	1079.91	-1040.86				721.73	35.831	14.849
	1026.66	1079.75	-1040.75				722.21	35.486	15.025
	1027.35	1079.6	-1040.64				722.7	35.138	15.21
	1028.03	1079.44	-1040.53				723.18	34.787	15.404
	1028.72	1079.29	-1040.42				723.67	34.434	15.608
	1029.41	1079.14	-1040.31				724.15	34.078	15.821
	1030.1	1078.99	-1040.19				724.64	33.72	16.043
	1030.79	1078.84	-1040.08				725.12	33.359	16.274
	1031.48	1078.7	-1039.96				725.6	32.996	16.515
	1032.17	1078.55	-1039.84				726.09	32.761	16.347
	1032.85	1078.41	-1039.72				726.57	32.539	16.096
	1033.54	1078.26	-1039.59				727.06	32.301	15.847
	1034.23	1078.12	-1039.47				727.54	32.104	15.499
	1034.92	1077.96	-1039.38				728.03	31.958	15.06
	1035.61	1077.76	-1039.41				728.51	31.809	14.63
	1036.3	1077.55	-1039.44				729	31.658	14.21
	1036.99	1077.34	-1039.47				729.48	31.504	13.8
	1037.67	1077.13	-1039.5				729.96	31.348	13.399
	1038.36	1076.92	-1039.54				730.45	31.189	13.008
	1039.05	1076.71	-1039.58				730.93	31.027	12.626
	1039.74	1076.49	-1039.62				731.42	30.863	12.255
	1040.43	1076.28	-1039.66				731.9	30.696	11.892
	1041.12	1076.06	-1039.7				732.39	30.527	11.54
	1041.81	1075.84	-1039.75				732.87	30.355	11.197
	1042.49	1075.62	-1039.8				733.35	30.181	10.864
	1043.18	1075.4	-1039.85				733.84	30.004	10.541
	1043.87	1075.18	-1039.9				734.32	29.824	10.227
	1044.56	1074.96	-1039.95				734.81	29.642	9.9228
	1045.25	1074.73	-1040.01				735.29	29.458	9.6284
	1045.94	1074.51	-1040.07				735.78	29.27	9.3436
	1046.63	1074.28	-1040.13				736.26	29.081	9.0685
	1047.31	1074.05	-1040.19				736.75	28.888	8.8031
	1048	1073.82	-1040.26				737.23	28.693	8.5473
	1048.69	1073.59	-1040.32				737.71	28.496	8.3012
	1049.38	1073.36	-1040.39				738.2	28.296	8.0648
	1050.07	1073.12	-1040.46				738.68	28.093	7.838
	1050.76	1072.89	-1040.58				739.17	27.888	7.6209
	1051.45	1072.64	-1040.77				739.65	27.681	7.4135
	1052.13	1072.4	-1040.95				740.14	27.47	7.2157
	1052.82	1072.16	-1041.13				740.62	27.258	7.0276
	1053.51	1071.92	-1041.3				741.11	27.042	6.8492
	1054.2	1071.68	-1041.47				741.59	26.824	6.6805
	1054.89	1071.44	-1041.63				742.07	26.604	6.5214
	1055.58	1071.21	-1041.79				742.56	26.381	6.372
	1056.27	1070.98	-1041.94				743.04	26.155	6.2322
	1056.95	1070.75	-1042.09				743.53	25.927	6.1021
	1057.64	1070.52	-1042.24				744.01	25.696	5.9817
	1058.33	1070.29	-1042.37				744.5	25.463	5.8709
	1059.02	1070.06	-1042.51				744.98	25.227	5.7699
	1059.71	1069.84	-1042.64				745.46	24.989	5.6785
	1060.4	1069.61	-1042.76				745.95	24.748	5.5967
	1061.09	1069.4	-1042.83				746.43	24.504	5.5246
	1061.77	1069.19	-1042.87				746.92	24.258	5.4622
	1062.46	1068.97	-1042.91				747.4	24.009	5.4095
	1063.15	1068.76	-1042.95				747.89	23.758	5.3664
	1063.84	1068.55	-1042.98				748.37	23.504	5.333
	1064.53	1068.34	-1043.01				748.86	23.248	5.3092
	1065.22	1068.13	-1043.04				749.34	22.989	5.2952
	1065.91	1067.91	-1043.07				749.82	22.727	5.2908
	1066.59	1067.7	-1043.1				750.31	22.702	5.025
	1067.28	1067.49	-1043.13				750.79	22.688	4.7286
	1067.97	1067.28	-1043.15				751.28	22.654	4.4348
	1068.66	1067.07	-1043.17				751.76	22.602	4.1435
	1069.35	1066.85	-1043.19				752.25	22.531	3.8547
	1070.04	1066.64	-1043.21				752.73	22.442	3.5684
	1070.73	1066.43	-1043.22				753.21	22.333	3.2846
	1071.41	1066.22	-1043.23				753.7	22.205	3.0033
	1072.1	1066.01	-1043.24				754.18	22.059	2.7245
	1072.79	1065.79	-1043.25				754.67	21.893	2.4483
	1073.48	1065.58	-1043.26				755.15	21.709	2.1745
	1074.17	1065.37	-1043.26				755.64	21.506	1.9032
	1074.86	1065.16	-1043.27				756.12	21.284	1.6345
	1075.55	1064.95	-1043.27				756.61	21.043	1.3682
	1076.23	1064.73	-1043.27				757.09	20.783	1.1045
	1076.92	1064.52	-1043.26				757.57	20.504	0.84326
	1077.61	1064.31	-1043.26				758.06	20.206	0.58453
	1078.3	1064.1	-1043.25				758.54	19.89	0.32831
	1078.99	1063.89	-1043.24				759.03	19.555	0.0746
	1079.68	1063.67	-1043.23				759.51	19.2	-0.17661
	1080.37	1063.46	-1043.22				760	18.827	-0.42532
	1081.05	1063.25	-1043.2				760.48	18.483	-0.69775
	1081.74	1063.04	-1043.18				760.96	18.272	-1.0437
	1082.43	1062.83	-1043.16				761.45	18.056	-1.3829
	1083.12	1062.61	-1043.14				761.93	17.832	-1.7152
	1083.81	1062.4	-1043.12				762.42	17.602	-2.0408
	1084.5	1062.19	-1043.09				762.9	17.366	-2.3596
	1085.19	1061.98	-1043.06				763.39	17.124	-2.6715
	1085.87	1061.77	-1043.03				763.87	16.875	-2.9767
	1086.56	1061.55	-1043				764.36	16.619	-3.275
	1087.25	1061.34	-1042.98				764.84	16.358	-3.5665
	1087.94	1061.12	-1042.95				765.32	16.089	-3.8513
	1088.63	1060.9	-1042.91				765.81	15.815	-4.1292
	1089.32	1060.69	-1042.88				766.29	15.534	-4.4004
	1090.01	1060.47	-1042.85				766.78	15.246	-4.6647
	1090.69	1060.25	-1042.82				767.26	14.953	-4.9222
	1091.38	1060.03	-1042.78				767.75	14.652	-5.1729
	1092.07	1059.81	-1042.74				768.23	14.346	-5.4168
	1092.76	1059.6	-1042.7				768.71	14.033	-5.654
	1093.45	1059.38	-1042.67				769.2	13.713	-5.8843
	1094.14	1059.16	-1042.63				769.68	13.388	-6.1078
	1094.83	1058.94	-1042.58				770.17	13.055	-6.3245
	1095.51	1058.72	-1042.54				770.65	12.717	-6.5344
	1096.2	1058.5	-1042.5				771.14	12.372	-6.7375
	1096.89	1058.28	-1042.45				771.62	12.02	-6.9338
	1097.58	1058.06	-1042.4				772.11	11.662	-7.1233
	1098.27	1057.84	-1042.36				772.59	11.298	-7.306
	1098.96	1057.62	-1042.31				773.07	10.928	-7.4819
	1099.65	1057.4	-1042.26				773.56	10.551	-7.6509
	1100.33	1057.18	-1042.21				774.04	10.167	-7.8132
	1101.02	1056.96	-1042.15				774.53	10.265	-8.1098
	1101.71	1056.74	-1042.1				775.01	10.374	-8.4111
	1102.4	1056.52	-1042.05				775.5	10.469	-8.7098
	1103.09	1056.3	-1041.99				775.98	10.551	-9.006
	1103.78	1056.08	-1041.93				776.46	10.618	-9.2998
	1104.47	1055.86	-1041.87				776.95	10.672	-9.591
	1105.15	1055.64	-1041.81				777.43	10.711	-9.8797
	1105.84	1055.41	-1041.78				777.92	10.737	-10.166
	1106.53	1055.18	-1041.99				778.4	10.748	-10.45
	1107.22	1054.95	-1042.19				778.89	10.746	-10.731
	1107.91	1054.72	-1042.39				779.37	10.73	-11.009
	1108.6	1054.49	-1042.6				779.86	10.7	-11.286
	1109.29	1054.26	-1042.79				780.34	10.656	-11.559
	1109.97	1054.03	-1042.99				780.82	10.598	-11.83
	1110.66	1053.81	-1043.19				781.31	10.526	-12.099
	1111.35	1053.58	-1043.38				781.79	10.44	-12.365
	1112.04	1053.35	-1043.57				782.28	10.34	-12.629
	1112.73	1053.11	-1043.78				782.76	10.227	-12.89
	1113.42	1052.86	-1044.01				783.25	10.099	-13.149
	1114.11	1052.61	-1044.25				783.73	9.9575	-13.405
	1114.79	1052.37	-1044.49				784.22	9.802	-13.658
	1115.48	1052.12	-1044.73				784.7	9.6326	-13.91
	1116.17	1051.87	-1044.98				785.18	9.4493	-14.158
	1116.86	1051.62	-1045.24				785.67	9.252	-14.404
	1117.55	1051.37	-1045.5				786.15	9.0408	-14.648
	1118.24	1051.12	-1045.76				786.64	8.8157	-14.889
	1118.93	1050.87	-1046.04				787.12	8.5767	-15.127
	1119.61	1050.61	-1046.31				787.61	8.3237	-15.364
	1120.3	1050.36	-1046.59				788.09	8.0568	-15.597
	1120.99	1050.11	-1046.88				788.57	7.776	-15.828
	1121.68	1049.85	-1047.17				789.06	7.4812	-16.057
	1122.37	1049.6	-1047.47				789.54	7.1726	-16.283
	1123.06	1049.34	-1047.77				790.03	6.85	-16.506
	1123.75	1049.09	-1048.08				790.51	6.5134	-16.727
	1124.43	1048.83	-1048.4				791	6.1629	-16.946
	1125.12	1048.58	-1048.72				791.48	5.7985	-17.162
	1125.81	1048.32	-1049.04				791.97	5.4202	-17.375
	1126.5	1048.06	-1049.37				792.45	5.028	-17.586
	1127.19	1047.8	-1049.7				792.93	4.6218	-17.795
	1127.88	1047.55	-1050.04				793.42	4.2017	-18.001
	1128.57	1047.29	-1050.39				793.9	4.1281	-18.118
	1129.25	1047.03	-1050.74				794.39	4.0485	-18.214
	1129.94	1046.77	-1051.09				794.87	3.9628	-18.289
	1130.63	1046.51	-1051.45				795.36	3.871	-18.343
	1131.32	1046.25	-1051.82				795.84	3.7732	-18.376
	1132.01	1045.98	-1052.19				796.32	3.6692	-18.388
	1132.7	1045.72	-1052.57				796.81	3.5592	-18.378
	1133.39	1045.46	-1052.95				797.29	3.4431	-18.348
	1134.07	1045.2	-1053.34				797.78	3.3209	-18.296
	1134.76	1044.93	-1053.73				798.26	3.1987	-18.224
	1135.45	1044.67	-1054.13				798.75	3.571	-18.24
	1136.14	1044.4	-1054.53				799.23	3.945	-18.258
	1136.83	1044.14	-1054.94				799.72	4.3205	-18.276
	1137.52	1043.87	-1055.35				800.2	4.6976	-18.295
	1138.21	1043.6	-1055.77				800.68	5.0764	-18.315
	1138.89	1043.35	-1056.13				801.17	5.4567	-18.337
	1139.58	1043.1	-1056.49				801.65	5.8386	-18.359
	1140.27	1042.85	-1056.85				802.14	6.2222	-18.383
	1140.96	1042.59	-1057.2				802.62	6.6073	-18.407
	1141.65	1042.34	-1057.56				803.11	6.994	-18.433
	1142.34	1042.09	-1057.91				803.59	7.3824	-18.46
	1143.03	1041.84	-1058.27				804.07	7.7723	-18.488
	1143.71	1041.59	-1058.62				804.56	8.1639	-18.517
	1144.4	1041.34	-1058.98				805.04	8.557	-18.547
	1145.09	1041.09	-1059.33				805.53	8.9518	-18.578
	1145.78	1040.84	-1059.68				806.01	9.3481	-18.61
	1146.47	1040.59	-1060.03				806.5	9.746	-18.643
	1147.16	1040.35	-1060.38				806.98	10.146	-18.678
	1147.85	1040.1	-1060.73				807.47	10.547	-18.713
	1148.53	1039.85	-1061.07				807.95	10.95	-18.749
	1149.22	1039.6	-1061.42				808.43	11.354	-18.787
	1149.91	1039.36	-1061.77				808.92	11.76	-18.826
	1150.6	1039.11	-1062.11				809.4	12.167	-18.865
	1151.29	1038.86	-1062.46				809.89	12.577	-18.906
	1151.98	1038.62	-1062.8				810.37	12.987	-18.948
	1152.67	1038.37	-1063.14				810.86	13.4	-18.991
	1153.35	1038.13	-1063.49				811.34	13.814	-19.035
	1154.04	1037.88	-1063.83				811.82	14.229	-19.08
	1154.73	1037.64	-1064.17				812.31	14.646	-19.126
	1155.42	1037.39	-1064.51				812.79	15.065	-19.173
	1156.11	1037.15	-1064.85				813.28	15.485	-19.221
	1156.8	1036.91	-1065.19				813.76	15.907	-19.271
	1157.49	1036.66	-1065.52				814.25	16.331	-19.321
	1158.17	1036.42	-1065.86				814.73	16.756	-19.373
	1158.86	1036.18	-1066.19				815.22	17.183	-19.425
	1159.55	1035.94	-1066.53				815.7	17.611	-19.479
	1160.24	1035.69	-1066.86				816.18	18.041	-19.534
	1160.93	1035.45	-1067.2				816.67	18.473	-19.589
	1161.62	1035.21	-1067.05				817.15	18.906	-19.646
	1162.31	1034.96	-1066.79				817.64	19.341	-19.704
	1162.99	1034.71	-1066.53				818.12	19.777	-19.763
	1163.68	1034.47	-1066.26				818.61	20.215	-19.823
	1164.37	1034.21	-1065.91				819.09	20.655	-19.884
	1165.06	1033.93	-1065.45				819.57	21.096	-19.947
	1165.75	1033.65	-1064.99				820.06	21.539	-20.01
	1166.44	1033.38	-1064.54				820.54	21.983	-20.074
	1167.13	1033.1	-1064.09				821.03	22.429	-20.14
	1167.81	1032.82	-1063.64				821.51	22.876	-20.206
	1168.5	1032.55	-1063.2				822	23.326	-20.274
	1169.19	1032.27	-1062.76				822.48	23.776	-20.349
	1169.88	1031.99	-1062.32				822.97	24.228	-20.508
	1170.57	1031.71	-1061.89				823.45	24.679	-20.674
	1171.26	1031.43	-1061.46				823.93	25.128	-20.847
	1171.95	1031.16	-1061.03				824.42	25.576	-21.026
	1172.63	1030.88	-1060.61				824.9	26.023	-21.213
	1173.32	1030.6	-1060.19				825.39	26.468	-21.406
	1174.01	1030.32	-1059.78				825.87	26.912	-21.606
	1174.7	1030.04	-1059.37				826.36	27.355	-21.813
	1175.39	1029.76	-1058.96				826.84	27.798	-22.134
	1176.08	1029.48	-1058.56				827.33	28.241	-22.504
	1176.77	1029.2	-1058.16				827.81	28.685	-22.886
	1177.45	1028.92	-1057.76				828.29	29.131	-23.282
	1178.14	1028.64	-1057.37				828.78	29.577	-23.69
	1178.83	1028.36	-1056.98				829.26	30.023	-24.111
	1179.52	1028.08	-1056.6				829.75	30.471	-24.545
	1180.21	1027.8	-1056.22				830.23	30.919	-24.992
	1180.9	1027.52	-1055.84				830.72	31.368	-25.452
	1181.59	1027.24	-1055.46				831.2	31.818	-25.924
	1182.27	1026.96	-1055.09				831.68	32.269	-26.41
	1182.96	1026.68	-1054.73				832.17	32.721	-26.908
	1183.65	1026.4	-1054.36				832.65	33.173	-27.42
	1184.34	1026.11	-1054				833.14	33.626	-27.944
	1185.03	1025.83	-1053.65				833.62	34.08	-28.481
	1185.72	1025.55	-1053.29				834.11	34.535	-29.031
	1186.41	1025.27	-1052.95				834.59	34.99	-29.594
	1187.09	1024.99	-1052.6				835.08	35.447	-30.17
	1187.78	1024.7	-1052.26				835.56	35.904	-30.759
	1188.47	1024.42	-1051.92				836.04	36.362	-31.36
	1189.16	1024.14	-1051.59				836.53	36.82	-31.975
	1189.85	1023.86	-1051.26				837.01	37.28	-32.602
	1190.54	1023.57	-1051.01				837.5	37.74	-33.242
	1191.23	1023.27	-1050.78				837.98	38.201	-33.895
	1191.91	1022.98	-1050.55				838.47	38.663	-34.562
	1192.6	1022.69	-1050.32				838.95	39.126	-35.24
	1193.29	1022.39	-1050.08				839.43	39.59	-35.932
	1193.98	1022.09	-1049.85				839.92	40.054	-36.637
	1194.67	1021.8	-1049.61				840.4	40.519	-37.355
	1195.36	1021.5	-1049.37				840.89	40.985	-38.085
	1196.05	1021.2	-1049.13				841.37	41.452	-38.828
	1196.73	1020.9	-1048.89				841.86	41.919	-39.585
	1197.42	1020.6	-1048.64				842.34	42.388	-40.354
	1198.11	1020.3	-1048.4				842.83	42.857	-41.136
	1198.8	1020	-1048.15				843.31	43.327	-41.931
	1199.49	1019.7	-1047.9				843.79	43.798	-42.739
	1200.18	1019.39	-1047.65				844.28	44.269	-43.559
	1200.87	1019.09	-1047.4				844.76	44.741	-44.393
	1201.55	1018.78	-1047.14				845.25	45.215	-45.24
	1202.24	1018.47	-1046.89				845.73	45.689	-46.099
	1202.93	1018.17	-1046.63				846.22	46.163	-46.971
	1203.62	1017.86	-1046.37				846.7	46.641	-47.883
	1204.31	1017.55	-1046.11				847.18	47.131	-48.972
	1205	1017.24	-1045.85				847.67	47.619	-50.062
	1205.69	1016.93	-1045.59				848.15	48.107	-51.153
	1206.37	1016.61	-1045.32				848.64	48.593	-52.244
	1207.06	1016.3	-1045.06				849.12	49.079	-53.336
	1207.75	1015.99	-1044.79				849.61	49.563	-54.429
	1208.44	1015.67	-1044.52				850.09	50.046	-55.522
	1209.13	1015.36	-1044.25				850.58	50.528	-56.616
	1209.82	1015.04	-1043.97				851.06	51.009	-57.711
	1210.51	1014.72	-1043.7				851.54	51.488	-58.807
	1211.19	1014.4	-1043.42				852.03	51.967	-59.903
	1211.88	1014.08	-1043.14				852.51	52.444	-61
	1212.57	1013.76	-1042.86				853	52.921	-62.098
	1213.26	1013.44	-1042.58				853.48	53.396	-63.196
	1213.95	1013.12	-1042.3				853.97	53.87	-64.295
	1214.64	1012.8	-1042.01				854.45	54.343	-65.395
	1215.33	1012.47	-1041.73				854.93	54.815	-66.496
	1216.01	1012.15	-1041.44				855.42	55.286	-67.597
	1216.7	1011.82	-1041.34				855.9	55.755	-68.699
	1217.39	1011.5	-1041.42				856.39	56.224	-69.802
	1218.08	1011.17	-1041.5				856.87	56.691	-70.905
	1218.77	1010.84	-1041.58				857.36	57.157	-72.009
	1219.46	1010.51	-1041.66				857.84	57.623	-73.114
	1220.15	1010.19	-1041.74				858.33	58.087	-74.22
	1220.83	1009.86	-1041.81				858.81	58.549	-75.326
	1221.52	1009.53	-1041.89				859.29	59.011	-76.433
	1222.21	1009.2	-1041.96				859.78	59.464	-77.576
	1222.9	1008.87	-1042.04				860.26	59.908	-78.755
	1223.59	1008.54	-1042.11				860.75	60.352	-79.934
	1224.28	1008.2	-1042.19				861.23	60.797	-81.112
	1224.97	1007.87	-1042.26				861.72	61.242	-82.291
	1225.65	1007.54	-1042.33				862.2	61.688	-83.47
	1226.34	1007.21	-1042.4				862.68	62.134	-84.648
	1227.03	1006.87	-1042.47				863.17	62.58	-85.827
	1227.72	1006.54	-1042.54				863.65	63.026	-87.006
	1228.41	1006.2	-1042.61				864.14	63.473	-88.184
	1229.1	1005.87	-1042.68				864.62	63.92	-89.363
	1229.79	1005.53	-1042.74				865.11	64.367	-90.542
	1230.47	1005.2	-1042.81				865.59	64.815	-91.72
	1231.16	1004.86	-1042.88				866.08	65.263	-92.899
	1231.85	1004.52	-1042.94				866.56	65.711	-94.078
	1232.54	1004.18	-1043				867.04	66.16	-95.256
	1233.23	1003.84	-1043.07				867.53	66.609	-96.435
	1233.92	1003.51	-1043.13				868.01	67.058	-97.614
	1234.61	1003.17	-1043.19				868.5	67.508	-98.792
	1235.29	1002.83	-1043.25				868.98	67.958	-99.971
	1235.98	1002.48	-1043.31				869.47	68.408	-101.15
	1236.67	1002.14	-1043.37				869.95	68.859	-102.33
	1237.36	1001.8	-1043.43				870.44	69.31	-103.51
	1238.05	1001.46	-1043.48				870.92	69.762	-104.46
	1238.74	1001.12	-1043.54				871.4	70.22	-104.45
	1239.43	1000.77	-1043.6				871.89	70.678	-104.45
	1240.11	1000.43	-1043.65				872.37	71.137	-104.44
	1240.8	1000.08	-1043.7				872.86	71.597	-104.44
	1241.49	999.739	-1043.76				873.34	72.057	-104.43
	1242.18	999.385	-1043.83				873.83	72.519	-104.43
	1242.87	999.027	-1043.91				874.31	72.981	-104.42
	1243.56	998.67	-1044				874.79	73.444	-104.41
	1244.25	998.313	-1044.08				875.28	73.908	-104.4
	1244.93	997.957	-1044.17				875.76	74.373	-104.39
	1245.62	997.6	-1044.26				876.25	74.838	-104.38
	1246.31	997.245	-1044.34				876.73	75.305	-104.37
	1247	996.889	-1044.43				877.22	75.772	-104.36
	1247.69	996.534	-1044.52				877.7	76.24	-104.35
	1248.38	996.18	-1044.61				878.19	76.708	-104.33
	1249.07	995.825	-1044.7				878.67	77.178	-104.32
	1249.75	995.471	-1044.79				879.15	77.648	-104.3
	1250.44	995.118	-1044.88				879.64	78.119	-104.29
	1251.13	994.765	-1044.98				880.12	78.591	-104.27
	1251.82	994.412	-1045.07				880.61	79.064	-104.26
	1252.51	994.059	-1045.16				881.09	79.537	-104.24
	1253.2	993.707	-1045.26				881.58	80.012	-104.22
	1253.89	993.355	-1045.36				882.06	80.487	-104.2
	1254.57	993.004	-1045.45				882.54	80.963	-104.18
	1255.26	992.653	-1045.55				883.03	81.439	-104.16
	1255.95	992.302	-1045.65				883.51	81.917	-104.14
	1256.64	991.952	-1045.75				884	82.395	-104.12
	1257.33	991.602	-1045.85				884.48	82.874	-104.1
	1258.02	991.252	-1045.95				884.97	83.354	-104.07
	1258.71	990.903	-1046.05				885.45	83.835	-104.05
	1259.39	990.554	-1046.15				885.94	84.316	-104.02
	1260.08	990.206	-1046.26				886.42	84.799	-104
	1260.77	989.858	-1046.36				886.9	85.282	-103.97
	1261.46	989.51	-1046.47				887.39	85.766	-103.95
	1262.15	989.163	-1046.57				887.87	86.25	-103.92
	1262.84	988.815	-1046.68				888.36	86.736	-103.89
	1263.53	988.469	-1046.79				888.84	87.222	-103.86
	1264.21	988.122	-1046.9				889.33	87.709	-103.83
	1264.9	987.776	-1047				889.81	88.197	-103.8
	1265.59	987.431	-1047.11				890.29	88.686	-103.77
	1266.28	987.086	-1047.23				890.78	89.175	-103.74
	1266.97	986.741	-1047.34				891.26	89.666	-103.71
	1267.66	986.393	-1047.46				891.75	90.157	-103.67
	1268.35	986.02	-1047.69				892.23	90.649	-103.64
	1269.03	985.647	-1047.91				892.72	91.131	-103.62
	1269.72	985.275	-1048.14				893.2	91.584	-103.65
	1270.41	984.902	-1048.37				893.69	92.036	-103.68
	1271.1	984.53	-1048.6				894.17	92.487	-103.7
	1271.79	984.156	-1048.82				894.65	92.936	-103.73
	1272.48	983.771	-1048.96				895.14	93.379	-104.04
	1273.17	983.386	-1049.1				895.62	93.806	-105.21
	1273.85	983	-1049.24				896.11	94.235	-106.37
	1274.54	982.614	-1049.38				896.59	94.664	-107.54
	1275.23	982.227	-1049.51				897.08	95.095	-108.71
	1275.92	981.84	-1049.64				897.56	95.527	-109.88
	1276.61	981.452	-1049.77				898.04	95.959	-111.05
	1277.3	981.064	-1049.9				898.53	96.393	-112.22
	1277.99	980.675	-1050.02				899.01	96.829	-113.4
	1278.67	980.285	-1050.15				899.5	97.265	-114.57
	1279.36	979.895	-1050.27				899.98	97.702	-115.75
	1280.05	979.505	-1050.38				900.47	98.141	-116.92
	1280.74	979.114	-1050.5				900.95	98.58	-118.1
	1281.43	978.722	-1050.61				901.44	99.021	-119.28
	1282.12	978.33	-1050.72				901.92	99.463	-120.46
	1282.81	977.937	-1050.83				902.4	99.906	-121.64
	1283.49	977.544	-1050.93				902.89	100.35	-122.82
	1284.18	977.15	-1051.03				903.37	100.8	-124
	1284.87	976.756	-1051.13				903.86	101.24	-125.19
	1285.56	976.361	-1051.23				904.34	101.69	-126.37
	1286.25	975.966	-1051.33				904.83	102.14	-127.56
	1286.94	975.57	-1051.42				905.31	102.59	-128.75
	1287.63	975.173	-1051.51				905.79	103.04	-129.94
	1288.31	974.776	-1051.6				906.28	103.49	-131.12
	1289	974.379	-1051.68				906.76	103.94	-132.32
	1289.69	973.98	-1051.77				907.25	104.4	-133.51
	1290.38	973.582	-1051.85				907.73	104.85	-134.7
	1291.07	973.183	-1051.93				908.22	105.31	-135.89
	1291.76	972.783	-1052				908.7	105.77	-137.09
	1292.45	972.382	-1052.07				909.19	106.22	-138.28
	1293.13	971.982	-1052.15				909.67	106.68	-139.48
	1293.82	971.56	-1052.27				910.15	107.15	-140.68
	1294.51	971.122	-1052.44				910.64	107.61	-141.88
	1295.2	970.683	-1052.61				911.12	108.07	-143.08
	1295.89	970.244	-1052.79				911.61	108.53	-144.28
	1296.58	969.804	-1052.97				912.09	109	-145.48
	1297.27	969.363	-1053.15				912.58	109.47	-146.68
	1297.95	968.922	-1053.34				913.06	109.93	-147.89
	1298.64	968.481	-1053.53				913.55	110.4	-149.09
	1299.33	968.039	-1053.72				914.03	110.87	-150.3
	1300.02	967.596	-1053.92				914.51	111.34	-151.51
	1300.71	967.153	-1054.12				915	111.82	-152.72
	1301.4	966.709	-1054.32				915.48	112.29	-153.93
	1302.09	966.265	-1054.53				915.97	112.76	-155.14
	1302.77	965.82	-1054.75				916.45	113.24	-156.35
	1303.46	965.375	-1054.96				916.94	113.72	-157.56
	1304.15	964.929	-1055.18				917.42	114.19	-158.78
	1304.84	964.483	-1055.4				917.9	114.67	-159.99
	1305.53	964.036	-1055.63				918.39	115.15	-161.21
	1306.22	963.588	-1055.86				918.87	115.63	-162.43
	1306.91	963.14	-1056.1				919.36	116.12	-163.45
	1307.59	962.692	-1056.33				919.84	116.6	-164.05
	1308.28	962.243	-1056.58				920.33	117.08	-164.64
	1308.97	961.793	-1056.82				920.81	117.56	-165.24
	1309.66	961.343	-1057.07				921.3	118.04	-165.84
	1310.35	960.892	-1057.32				921.78	118.52	-166.43
	1311.04	960.441	-1057.58				922.26	119	-167.02
	1311.73	959.989	-1057.84				922.75	119.48	-167.61
	1312.41	959.537	-1058.1				923.23	119.96	-168.2
	1313.1	959.084	-1058.37				923.72	120.43	-168.79
	1313.79	958.63	-1058.64				924.2	120.91	-169.37
	1314.48	958.177	-1058.91				924.69	121.39	-169.96
	1315.17	957.722	-1059.19				925.17	121.86	-170.54
	1315.86	957.267	-1059.47				925.65	122.34	-171.12
	1316.55	956.811	-1059.76				926.14	122.8	-171.72
	1317.23	956.355	-1060.05				926.62	123.26	-172.33
	1317.92	955.898	-1060.34				927.11	123.72	-172.94
	1318.61	955.441	-1060.63				927.59	124.18	-173.56
	1319.3	954.983	-1060.93				928.08	124.63	-174.18
	1319.99	954.543	-1061.23				928.56	125.09	-174.81
	1320.68	954.103	-1061.52				929.05	125.55	-175.45
	1321.37	953.663	-1061.81				929.53	126.01	-176.09
	1322.05	953.224	-1062.1				930.01	126.47	-176.73
	1322.74	952.784	-1062.39				930.5	126.93	-177.38
	1323.43	952.345	-1062.68				930.98	127.39	-178.04
	1324.12	951.906	-1062.97				931.47	127.85	-178.7
	1324.81	951.467	-1063.25				931.95	128.31	-179.37
	1325.5	951.028	-1063.54				932.44	128.76	-180.04
	1326.19	950.59	-1063.83				932.92	129.22	-180.71
	1326.87	950.151	-1064.12				933.4	129.68	-181.4
	1327.56	949.696	-1064.35				933.89	130.14	-182.09
	1328.25	949.239	-1064.58				934.37	130.6	-182.78
	1328.94	948.781	-1064.81				934.86	131.06	-183.48
	1329.63	948.322	-1065.05				935.34	131.52	-184.18
	1330.32	947.862	-1065.29				935.83	131.98	-184.89
	1331.01	947.4	-1065.54				936.31	132.44	-185.61
	1331.69	946.938	-1065.79				936.8	132.9	-186.33
	1332.38	946.474	-1066.04				937.28	133.35	-187.05
	1333.07	946.01	-1066.3				937.76	133.81	-187.78
	1333.76	945.544	-1066.56				938.25	134.27	-188.52
	1334.45	945.077	-1066.82				938.73	134.73	-189.26
	1335.14	944.609	-1067.09				939.22	135.19	-190.01
	1335.83	944.14	-1067.36				939.7	135.65	-190.76
	1336.51	943.67	-1067.63				940.19	136.11	-191.52
	1337.2	943.199	-1067.91				940.67	136.57	-192.28
	1337.89	942.727	-1068.19				941.15	137.03	-193.05
	1338.58	942.254	-1068.48				941.64	137.48	-193.82
	1339.27	941.779	-1068.77				942.12	137.94	-194.6
	1339.96	941.304	-1069.06				942.61	138.4	-195.39
	1340.65	940.827	-1069.36				943.09	138.86	-196.18
	1341.33	940.35	-1069.66				943.58	139.32	-197.07
	1342.02	939.871	-1069.96				944.06	139.77	-198.12
	1342.71	939.391	-1070.27				944.55	140.23	-199.16
	1343.4	938.91	-1070.58				945.03	140.68	-200.2
	1344.09	938.428	-1070.9				945.51	141.14	-201.23
	1344.78	937.945	-1071.21				946	141.59	-202.26
	1345.47	937.45	-1071.5				946.48	142.05	-203.29
	1346.15	936.939	-1071.72				946.97	142.5	-204.31
	1346.84	936.428	-1071.95				947.45	142.96	-205.32
	1347.53	935.918	-1072.17				947.94	143.42	-206.33
	1348.22	935.407	-1072.4				948.42	143.87	-207.34
	1348.91	934.897	-1072.62				948.9	144.33	-208.34
	1349.6	934.387	-1072.85				949.39	144.79	-209.34
	1350.29	933.878	-1073.07				949.87	145.25	-210.33
	1350.97	933.368	-1073.3				950.36	145.71	-211.32
	1351.66	932.859	-1073.52				950.84	146.16	-212.3
	1352.35	932.349	-1073.75				951.33	146.62	-213.28
	1353.04	931.84	-1073.97				951.81	147.08	-214.25
	1353.73	931.331	-1074.2				952.3	147.54	-215.22
	1354.42	930.823	-1074.42				952.78	148	-216.19
	1355.11	930.314	-1074.65				953.26	148.46	-217.15
	1355.79	929.806	-1074.87				953.75	148.92	-218.1
	1356.48	929.298	-1075.1				954.23	149.38	-219.05
	1357.17	928.79	-1075.33				954.72	149.84	-220
	1357.86	928.282	-1075.55				955.2	150.31	-220.94
	1358.55	927.774	-1075.78				955.69	150.77	-221.88
	1359.24	927.267	-1076				956.17	151.23	-222.81
	1359.93	926.76	-1076.23				956.66	151.69	-223.74
	1360.61	926.253	-1076.45				957.14	152.16	-224.66
	1361.3	925.746	-1076.68				957.62	152.62	-225.58
	1361.99	925.239	-1076.9				958.11	153.08	-226.49
	1362.68	924.733	-1077.13				958.59	153.55	-227.4
	1363.37	924.226	-1077.35				959.08	154	-228.32
	1364.06	923.72	-1077.58				959.56	154.45	-229.25
	1364.75	923.214	-1077.8				960.05	154.91	-230.18
	1365.43	922.708	-1078.03				960.53	155.36	-231.1
	1366.12	922.203	-1078.25				961.01	155.81	-232.02
	1366.81	921.697	-1078.48				961.5	156.27	-232.94
	1367.5	921.192	-1078.71				961.98	156.72	-233.86
	1368.19	920.687	-1078.93				962.47	157.17	-234.78
	1368.88	920.182	-1079.16				962.95	157.63	-235.7
	1369.57	919.677	-1079.38				963.44	158.08	-236.62
	1370.25	919.173	-1079.61				963.92	158.54	-237.53
	1370.94	918.669	-1079.83				964.41	158.99	-238.44
	1371.63	918.24	-1080.27				964.89	159.45	-239.36
	1372.32	917.826	-1080.75				965.37	159.91	-240.27
	1373.01	917.412	-1081.23				965.86	160.36	-241.18
	1373.7	916.999	-1081.72				966.34	160.82	-242.08
	1374.39	916.588	-1082.21				966.83	161.28	-242.99
	1375.07	916.177	-1082.7				967.31	161.73	-243.89
[truncated: 2,098 more rows]

## Sheet: Fig 4
Figure 4b	Pt/TiO2/CdS/Sb2Se3		Pt/TiO2/Sb2Se3			Figure 4c	Pt/TiO2/CdS/Sb2Se3		Pt/TiO2/Sb2Se3			Figure 4d	Pt/TiO2/CdS/Sb2Se3		Pt/TiO2/Sb2Se3		Pt/TiO2/CdS/Sb2Se3		Pt/TiO2/Sb2Se3
J-V curve	Vrhe	mA/cm2	Vrhe	mA/cm2		HC-STH	VRHE	HC-STH	VRHE	HC-STH		IPCE	nm	IPCE	nm	IPCE	nm	integrated current density	nm	integrated current density
	0.753	-0.244	0.756	-0.0338			0.49	0.242	0.472	0.0274			291	7.281	291	13.8	290	0	290	0
	0.752	-0.25	0.756	-0.0335			0.46	0.63	0.445	0.0547			307	13.59	307	19.4	291	3.52452e-11	291	6.62464e-11
	0.752	-0.257	0.755	-0.0332			0.461	0.609	0.419	0.114			318	19.35	318	27.9	292	3.05438e-10	292	5.67813e-10
	0.751	-0.259	0.754	-0.0336			0.442	1.12	0.387	0.368			334	25.2	334	38.2	293	1.34704e-09	293	2.47173e-09
	0.75	-0.259	0.753	-0.0337			0.433	1.12	0.364	0.593			357	32.13	357	51.5	294	6.16114e-09	294	1.1147e-08
	0.749	-0.262	0.753	-0.0338			0.416	1.68	0.339	0.939			369	44.19	369	67.7	295	2.24212e-08	295	3.99732e-08
	0.747	-0.264	0.752	-0.0338			0.39	2.26	0.313	1.42			385	43.74	385	65.3	296	8.41625e-08	296	1.47813e-07
	0.746	-0.234	0.75	-0.0342			0.363	2.63	0.287	1.62			397	44.55	397	65.2	297	2.37341e-07	297	4.12351e-07
	0.744	-6.86e-05	0.749	-0.00999			0.337	3.02	0.262	1.89			403	45.63	403	62.4	298	6.63528e-07	298	1.13338e-06
	0.743	-0.000157	0.748	0.00219			0.309	3.31	0.236	2.11			426	49.77	426	61.4	299	1.55136e-06	299	2.62423e-06
	0.742	-0.000208	0.747	0.00189			0.278	3.36	0.211	2.28			453	55.35	453	64	300	3.33732e-06	300	5.58211e-06
	0.742	-0.000233	0.746	0.00184			0.255	3.39	0.185	2.33			479	61.47	479	63.2	301	6.93734e-06	301	1.14756e-05
	0.74	-0.000223	0.745	0.00185			0.229	3.18	0.156	2.26			506	67.68	506	61.9	302	1.30576e-05	302	2.13987e-05
	0.74	-0.000253	0.743	0.00181			0.204	3	0.132	2.15			539	71.73	539	63.9	303	2.61483e-05	303	4.25017e-05
	0.739	-0.000214	0.743	0.00181			0.178	2.76	0.104	1.87			565	71.73	565	64.5	304	4.84375e-05	304	7.83193e-05
	0.738	-0.000279	0.742	0.00181			0.148	2.41	0.0775	1.51			591	71.82	591	64.9	305	8.46727e-05	305	0.00013608
	0.737	-0.000274	0.741	0.00182			0.125	2.1	0.0488	1.03			627	70.56	627	64.3	306	0.000135166	306	0.000216355
	0.736	-0.000299	0.739	0.00179			0.0986	1.65	0.0256	0.566			656	67.95	656	63.7	307	0.000204509	307	0.000326423
	0.736	-0.000269	0.738	0.00178			0.0721	1.25	0	0			662	67.41	662	63.4	308	0.000305791	308	0.000487089
	0.735	-0.000287	0.737	0.00178			0.0457	0.571	--	--			707	63.09	707	62.6	309	0.000430301	309	0.000685372
	0.733	-0.000488	0.736	0.00177			0.0167	0.307	--	--			728	59.4	728	65.1	310	0.000580384	310	0.000925884
	0.732	-0.000318	0.735	0.00177			0	0	--	--			764	53.73	764	62.1	311	0.000808109	311	0.00129
	0.731	-0.171	0.734	-0.0392			--	--	--	--			800	49.41	800	60.6	312	0.00112	312	0.00179
	0.73	-0.32	0.733	-0.0476			--	--	--	--			820	46.71	820	58.8	313	0.00148	313	0.00238
	0.729	-0.316	0.732	-0.0483			--	--	--	--			865	35.73	865	50.3	314	0.0019	314	0.00307
	0.728	-0.298	0.731	-0.0486			--	--	--	--			914	21.15	914	34.8	315	0.00239	315	0.00388
	0.727	-0.291	0.73	-0.0493			--	--	--	--			950	12.69	950	24.2	316	0.0029	316	0.00473
	0.726	-0.27	0.729	-0.0496			--	--	--	--			968	9.27	968	19.4	317	0.0035	317	0.00573
	0.725	-0.257	0.728	-0.0493			--	--	--	--			1008	5.913	1008	11.5	318	0.00422	318	0.00695
	0.724	-0.238	0.727	-0.0492			--	--	--	--			1020	5.319	1020	9.81	319	0.00503	319	0.00833
	0.723	-0.217	0.727	-0.0497			--	--	--	--			--		--	--	320	0.00592	320	0.00987
	0.722	-0.205	0.725	-0.0492			--	--	--	--							321	0.00694	321	0.01163
	0.721	-0.191	0.725	-0.0497			--	--	--	--							322	0.00803	322	0.01351
	0.72	-0.178	0.723	-0.0498			--	--	--	--							323	0.00905	323	0.01528
	0.718	-0.000137	0.721	0.00206			--	--	--	--							324	0.01022	324	0.01733
	0.717	-0.000175	0.72	0.00189			--	--	--	--							325	0.01158	325	0.01971
	0.716	-0.00023	0.72	0.00184			--	--	--	--							326	0.01323	326	0.02261
	0.714	-0.000265	0.718	0.00184			--	--	--	--							327	0.01523	327	0.02612
	0.714	-0.000279	0.717	0.00182			--	--	--	--							328	0.01718	328	0.02956
	0.713	-0.000283	0.716	0.0018			--	--	--	--							329	0.01925	329	0.03318
	0.712	-0.00033	0.715	0.00179			--	--	--	--							330	0.02168	330	0.03745
	0.711	-0.000308	0.714	0.0018			--	--	--	--							331	0.0241	331	0.04169
	0.71	-0.000344	0.712	0.00177			--	--	--	--							332	0.02647	332	0.04584
	0.709	-0.000318	0.712	0.00177			--	--	--	--							333	0.02897	333	0.05019
	0.709	-0.000388	0.711	0.00178			--	--	--	--							334	0.03145	334	0.0545
	0.707	-0.000347	0.71	0.00178			--	--	--	--							335	0.03407	335	0.05906
	0.707	-0.000388	0.709	0.00176			--	--	--	--							336	0.03675	336	0.06368
	0.706	-0.256	0.708	-0.0592			--	--	--	--							337	0.03919	337	0.06788
	0.705	-0.224	0.707	-0.0669			--	--	--	--							338	0.04174	338	0.07224
	0.703	-0.194	0.706	-0.0671			--	--	--	--							339	0.04463	339	0.07715
	0.703	-0.183	0.706	-0.0664			--	--	--	--							340	0.04779	340	0.08249
	0.701	-0.17	0.705	-0.0655			--	--	--	--							341	0.05103	341	0.08795
	0.7	-0.164	0.704	-0.0646			--	--	--	--							342	0.0543	342	0.09341
	0.699	-0.157	0.703	-0.0641			--	--	--	--							343	0.05777	343	0.09919
	0.698	-0.151	0.702	-0.0628			--	--	--	--							344	0.06107	344	0.10462
	0.697	-0.149	0.702	-0.0623			--	--	--	--							345	0.06423	345	0.10979
	0.696	-0.144	0.7	-0.0612			--	--	--	--							346	0.06768	346	0.11539
	0.695	-0.142	0.7	-0.0607			--	--	--	--							347	0.07133	347	0.12129
	0.694	-0.141	0.698	-0.0594			--	--	--	--							348	0.07506	348	0.12725
	0.693	-0.0823	0.697	-0.0586			--	--	--	--							349	0.07875	349	0.13311
	0.692	-0.000156	0.696	0.00229			--	--	--	--							350	0.08275	350	0.13941
	0.691	-0.000243	0.695	0.0019			--	--	--	--							351	0.0872	351	0.14637
	0.69	-0.000343	0.695	0.00184			--	--	--	--							352	0.09173	352	0.15339
	0.689	-0.000373	0.693	0.00178			--	--	--	--							353	0.09624	353	0.16033
	0.688	-0.000406	0.692	0.00175			--	--	--	--							354	0.10126	354	0.16802
	0.687	-0.000401	0.692	0.00177			--	--	--	--							355	0.10684	355	0.1765
	0.686	-0.000455	0.691	0.00175			--	--	--	--							356	0.11235	356	0.18481
	0.685	-0.000466	0.691	0.00174			--	--	--	--							357	0.11727	357	0.19218
	0.684	-0.000468	0.69	0.00173			--	--	--	--							358	0.12173	358	0.19883
	0.683	-0.000495	0.689	0.00171			--	--	--	--							359	0.12642	359	0.20577
	0.682	-0.000513	0.688	0.0017			--	--	--	--							360	0.13218	360	0.21426
	0.681	-0.000511	0.688	0.00172			--	--	--	--							361	0.13841	361	0.22338
	0.681	-0.000517	0.687	0.0017			--	--	--	--							362	0.1445	362	0.23225
	0.679	-0.237	0.686	0.0017			--	--	--	--							363	0.15129	363	0.24209
	0.678	-0.204	0.685	0.00168			--	--	--	--							364	0.15876	364	0.25283
	0.677	-0.187	0.684	0.0017			--	--	--	--							365	0.1666	365	0.26407
	0.675	-0.177	0.683	-0.0179			--	--	--	--							366	0.17554	366	0.27683
	0.674	-0.172	0.682	-0.0758			--	--	--	--							367	0.1854	367	0.29082
	0.673	-0.171	0.681	-0.0752			--	--	--	--							368	0.19505	368	0.30442
	0.672	-0.17	0.68	-0.0723			--	--	--	--							369	0.20472	369	0.318
	0.671	-0.166	0.679	-0.0707			--	--	--	--							370	0.21521	370	0.33267
	0.67	-0.162	0.677	-0.0675			--	--	--	--							371	0.22588	371	0.3475
	0.669	-0.167	0.676	-0.0648			--	--	--	--							372	0.23609	372	0.36163
	0.668	-0.167	0.675	-0.0628			--	--	--	--							373	0.24585	373	0.37507
	0.666	-7.22e-05	0.674	-0.0605			--	--	--	--							374	0.2548	374	0.38732
	0.665	-0.00013	0.673	-0.0578			--	--	--	--							375	0.26359	375	0.39928
	0.665	-0.000167	0.672	-0.0553			--	--	--	--							376	0.27332	376	0.41248
	0.663	-0.000264	0.67	0.00203			--	--	--	--							377	0.28404	377	0.42694
	0.662	-0.000345	0.669	0.00175			--	--	--	--							378	0.29619	378	0.44323
	0.662	-0.000299	0.668	0.0017			--	--	--	--							379	0.30859	379	0.45979
	0.661	-0.000471	0.667	0.00167			--	--	--	--							380	0.31978	380	0.47469
	0.66	-0.000324	0.667	0.00168			--	--	--	--							381	0.33114	381	0.48972
	0.658	-0.000456	0.666	0.00164			--	--	--	--							382	0.3416	382	0.50354
	0.657	-0.000439	0.665	0.00164			--	--	--	--							383	0.34968	383	0.51415
	0.657	-0.000449	0.664	0.00161			--	--	--	--							384	0.35715	384	0.52394
	0.656	-0.000432	0.663	0.00162			--	--	--	--							385	0.36634	385	0.53593
	0.655	-0.000512	0.663	0.0016			--	--	--	--							386	0.37641	386	0.54905
	0.654	-0.000604	0.662	0.00161			--	--	--	--							387	0.38634	387	0.56195
	0.653	-0.312	0.661	0.00159			--	--	--	--							388	0.39643	388	0.57503
	0.652	-0.278	0.66	0.00159			--	--	--	--							389	0.40684	389	0.5885
	0.651	-0.248	0.659	0.00157			--	--	--	--							390	0.41859	390	0.60366
	0.65	-0.238	0.659	0.00158			--	--	--	--							391	0.43174	391	0.62058
	0.649	-0.236	0.658	0.00156			--	--	--	--							392	0.44496	392	0.63754
	0.648	-0.229	0.657	-0.0743			--	--	--	--							393	0.45526	393	0.65072
	0.647	-0.237	0.656	-0.0744			--	--	--	--							394	0.46321	394	0.66085
	0.646	-0.239	0.655	-0.0714			--	--	--	--							395	0.47394	395	0.67441
	0.646	-0.239	0.654	-0.0667			--	--	--	--							396	0.48691	396	0.69072
	0.644	-0.236	0.654	-0.0648			--	--	--	--							397	0.49678	397	0.70305
	0.644	-0.239	0.652	-0.0607			--	--	--	--							398	0.50756	398	0.71637
	0.642	-0.248	0.652	-0.0592			--	--	--	--							399	0.52388	399	0.73632
	0.641	-0.0838	0.651	-0.0564			--	--	--	--							400	0.54253	400	0.7589
	0.64	-0.000131	0.65	-0.0541			--	--	--	--							401	0.5621	401	0.78231
	0.638	-0.000594	0.649	-0.0527			--	--	--	--							402	0.58261	402	0.80651
	0.637	-0.00069	0.648	-0.0505			--	--	--	--							403	0.60326	403	0.83057
	0.636	-0.000703	0.648	-0.0496			--	--	--	--							404	0.62382	404	0.85422
	0.635	-0.000939	0.647	-0.0483			--	--	--	--							405	0.64443	405	0.87763
	0.634	-0.001	0.646	-0.0466			--	--	--	--							406	0.66467	406	0.90034
	0.633	-0.000941	0.644	0.00185			--	--	--	--							407	0.6846	407	0.92243
	0.633	-0.00106	0.643	0.00166			--	--	--	--							408	0.70491	408	0.94472
	0.631	-0.00107	0.643	0.00159			--	--	--	--							409	0.72651	409	0.96821
	0.631	-0.00111	0.641	0.00154			--	--	--	--							410	0.7473	410	0.99064
	0.629	-0.00109	0.64	0.00151			--	--	--	--							411	0.76771	411	1.0125
	0.628	-0.00124	0.639	0.0015			--	--	--	--							412	0.79007	412	1.03632
	0.627	-0.00131	0.639	0.00151			--	--	--	--							413	0.81277	413	1.0604
	0.626	-0.537	0.637	0.00147			--	--	--	--							414	0.835	414	1.08392
	0.626	-0.458	0.636	0.00144			--	--	--	--							415	0.85763	415	1.10777
	0.624	-0.426	0.635	0.00145			--	--	--	--							416	0.88113	416	1.13249
	0.624	-0.424	0.634	0.00143			--	--	--	--							417	0.90482	417	1.15735
	0.622	-0.428	0.633	0.00142			--	--	--	--							418	0.92784	418	1.18149
	0.622	-0.443	0.631	0.00139			--	--	--	--							419	0.95092	419	1.20572
	0.621	-0.448	0.63	-0.0789			--	--	--	--							420	0.9736	420	1.22951
	0.62	-0.46	0.63	-0.066			--	--	--	--							421	0.9969	421	1.25395
	0.619	-0.483	0.629	-0.0591			--	--	--	--							422	1.02163	422	1.27993
	0.618	-0.517	0.627	-0.0549			--	--	--	--							423	1.04594	423	1.30547
	0.616	-0.547	0.627	-0.0511			--	--	--	--							424	1.06993	424	1.33067
	0.615	-0.569	0.626	-0.0496			--	--	--	--							425	1.09435	425	1.35635
	0.615	-0.125	0.624	-0.0466			--	--	--	--							426	1.11892	426	1.38221
	0.614	0.00855	0.623	-0.0451			--	--	--	--							427	1.14284	427	1.40744
	0.613	-0.000596	0.623	-0.044			--	--	--	--							428	1.16657	428	1.43251
	0.611	-0.00117	0.622	-0.0422			--	--	--	--							429	1.18966	429	1.45692
	0.611	-0.00165	0.621	-0.0404			--	--	--	--							430	1.20972	430	1.47815
	0.61	-0.00189	0.62	-0.0391			--	--	--	--							431	1.22678	431	1.49624
	0.608	-0.00196	0.619	-0.0383			--	--	--	--							432	1.24853	432	1.51936
	0.607	-0.00213	0.617	0.00216			--	--	--	--							433	1.27486	433	1.5474
	0.606	-0.00237	0.615	0.00143			--	--	--	--							434	1.29941	434	1.57357
	0.605	-0.00253	0.614	0.0014			--	--	--	--							435	1.32425	435	1.60008
	0.605	-0.00268	0.613	0.00137			--	--	--	--							436	1.35162	436	1.62937
	0.604	-0.00251	0.612	0.00133			--	--	--	--							437	1.38071	437	1.66055
	0.603	-0.00259	0.61	0.0013			--	--	--	--							438	1.40842	438	1.6903
	0.601	-0.00273	0.609	0.00128			--	--	--	--							439	1.43395	439	1.71773
	0.6	-1.31	0.608	0.00127			--	--	--	--							440	1.46095	440	1.74677
	0.598	-0.933	0.608	0.00127			--	--	--	--							441	1.48971	441	1.77774
	0.598	-0.919	0.607	0.00125			--	--	--	--							442	1.51945	442	1.80972
	0.597	-0.91	0.605	0.00122			--	--	--	--							443	1.55054	443	1.84315
	0.596	-0.909	0.604	-0.078			--	--	--	--							444	1.58158	444	1.87648
	0.595	-0.912	0.603	-0.0481			--	--	--	--							445	1.61293	445	1.91011
	0.594	-0.946	0.601	-0.0434			--	--	--	--							446	1.64335	446	1.94267
	0.592	-0.894	0.601	-0.0409			--	--	--	--							447	1.67423	447	1.97559
	0.591	-0.914	0.6	-0.0392			--	--	--	--							448	1.70742	448	2.01085
	0.591	-0.849	0.599	-0.0387			--	--	--	--							449	1.74089	449	2.0463
	0.59	-0.82	0.598	-0.0366			--	--	--	--							450	1.77509	450	2.08235
	0.588	0.466	0.597	-0.0355			--	--	--	--							451	1.8107	451	2.11967
	0.587	0.0581	0.595	-0.034			--	--	--	--							452	1.84632	452	2.1568
	0.586	0.0123	0.594	-0.0325			--	--	--	--							453	1.87994	453	2.19164
	0.585	8.42e-05	0.593	-0.0318			--	--	--	--							454	1.91353	454	2.2262
	0.584	-0.00152	0.592	0.0191			--	--	--	--							455	1.94829	455	2.26174
	0.583	-0.00226	0.591	0.00156			--	--	--	--							456	1.98362	456	2.29762
	0.582	-0.00266	0.59	0.00129			--	--	--	--							457	2.01981	457	2.33411
	0.581	-0.00294	0.589	0.0012			--	--	--	--							458	2.05588	458	2.37026
	0.58	-0.0031	0.588	0.00116			--	--	--	--							459	2.09155	459	2.40581
	0.579	-0.00339	0.586	0.00112			--	--	--	--							460	2.12709	460	2.4411
	0.578	-0.0035	0.586	0.00111			--	--	--	--							461	2.16327	461	2.47691
	0.577	-0.00351	0.585	0.00109			--	--	--	--							462	2.20037	462	2.51356
	0.577	-0.00352	0.584	0.00108			--	--	--	--							463	2.23785	463	2.55058
	0.576	-0.00366	0.583	0.00106			--	--	--	--							464	2.27495	464	2.5873
	0.575	-0.00378	0.582	0.00102			--	--	--	--							465	2.31136	465	2.62345
	0.573	-1.44	0.581	0.00104			--	--	--	--							466	2.34803	466	2.66003
	0.572	-0.884	0.579	0.001			--	--	--	--							467	2.38438	467	2.69645
	0.571	-0.7	0.578	-0.0449			--	--	--	--							468	2.4208	468	2.73308
	0.57	-0.646	0.577	-0.0415			--	--	--	--							469	2.45817	469	2.77085
	0.569	-0.513	0.576	-0.0374			--	--	--	--							470	2.49499	470	2.80822
	0.568	-0.431	0.575	-0.0357			--	--	--	--							471	2.53152	471	2.84538
	0.567	-0.403	0.574	-0.034			--	--	--	--							472	2.56942	472	2.884
	0.565	-0.339	0.573	-0.0324			--	--	--	--							473	2.60763	473	2.92294
	0.564	-0.287	0.572	-0.0313			--	--	--	--							474	2.64543	474	2.96133
	0.564	-0.239	0.571	-0.0309			--	--	--	--							475	2.68416	475	3.00054
	0.563	-0.253	0.57	-0.0298			--	--	--	--							476	2.72296	476	3.03965
	0.562	0.944	0.569	-0.0294			--	--	--	--							477	2.76133	477	3.07813
	0.561	0.293	0.568	-0.0284			--	--	--	--							478	2.80054	478	3.11724
	0.559	0.0887	0.567	-0.0278			--	--	--	--							479	2.84009	479	3.15649
	0.558	0.0466	0.566	0.00422			--	--	--	--							480	2.87973	480	3.1956
	0.557	0.0295	0.565	0.0013			--	--	--	--							481	2.9198	481	3.23498
	0.555	0.0126	0.564	0.00105			--	--	--	--							482	2.96005	482	3.27443
	0.554	0.00573	0.563	0.000996			--	--	--	--							483	3.00023	483	3.31378
	0.553	-0.000613	0.562	0.000979			--	--	--	--							484	3.03991	484	3.35266
	0.552	-0.00184	0.562	0.000931			--	--	--	--							485	3.07927	485	3.39128
	0.551	-0.00227	0.56	0.000902			--	--	--	--							486	3.11495	486	3.42639
	0.551	-0.00278	0.56	0.000899			--	--	--	--							487	3.14892	487	3.45993
	0.549	-0.00319	0.559	0.000848			--	--	--	--							488	3.18641	488	3.49705
	0.548	-0.00336	0.557	0.000822			--	--	--	--							489	3.22436	489	3.53474
	0.548	-0.00353	0.557	0.000814			--	--	--	--							490	3.26344	490	3.57365
	0.545	-0.881	0.556	0.000785			--	--	--	--							491	3.304	491	3.6141
	0.545	-0.368	0.554	0.000755			--	--	--	--							492	3.34294	492	3.65293
	0.545	-0.282	0.554	0.000753			--	--	--	--							493	3.38241	493	3.69221
	0.544	-0.237	0.552	-0.0377			--	--	--	--							494	3.42283	494	3.73228
	0.543	-0.215	0.551	-0.0357			--	--	--	--							495	3.46411	495	3.77298
	0.543	-0.226	0.549	-0.0329			--	--	--	--							496	3.5057	496	3.81374
	0.542	-0.198	0.548	-0.0307			--	--	--	--							497	3.5467	497	3.85366
	0.541	-0.162	0.547	-0.0294			--	--	--	--							498	3.58759	498	3.89324
	0.539	-0.138	0.545	-0.0282			--	--	--	--							499	3.62803	499	3.9321
	0.538	-0.155	0.544	-0.0275			--	--	--	--							500	3.66849	500	3.97074
	0.536	-0.146	0.543	-0.0272			--	--	--	--							501	3.70838	501	4.00862
	0.535	0.838	0.543	-0.027			--	--	--	--							502	3.74773	502	4.04584
	0.534	0.325	0.542	-0.0263			--	--	--	--							503	3.78808	503	4.08395
	0.533	0.149	0.54	-0.0256			--	--	--	--							504	3.82803	504	4.12166
	0.533	0.104	0.54	0.00203			--	--	--	--							505	3.86807	505	4.15949
	0.532	0.0714	0.539	0.00098			--	--	--	--							506	3.91045	506	4.19962
	0.531	0.042	0.537	0.000811			--	--	--	--							507	3.95283	507	4.2399
	0.529	0.0258	0.536	0.000741			--	--	--	--							508	3.99387	508	4.27908
	0.528	0.0179	0.536	0.000697			--	--	--	--							509	4.03545	509	4.319
	0.527	0.0118	0.534	0.000644			--	--	--	--							510	4.07758	510	4.35962
	0.526	0.00729	0.533	0.000607			--	--	--	--							511	4.11961	511	4.40039
	0.525	0.00296	0.531	0.000563			--	--	--	--							512	4.16272	512	4.44235
	0.523	-0.00106	0.53	0.000546			--	--	--	--							513	4.20517	513	4.48385
	0.522	-0.00194	0.53	0.000515			--	--	--	--							514	4.24594	514	4.52386
	0.521	-0.00298	0.529	0.000495			--	--	--	--							515	4.28697	515	4.56422
	0.515	-0.393	0.528	0.000495			--	--	--	--							516	4.32888	516	4.60552
	0.518	-0.215	0.527	0.00047			--	--	--	--							517	4.36715	517	4.64329
	0.517	-0.208	0.526	0.000441			--	--	--	--							518	4.40407	518	4.67976
	0.516	-0.252	0.525	-0.0304			--	--	--	--							519	4.44295	519	4.71813
	0.514	-0.219	0.524	-0.0319			--	--	--	--							520	4.48308	520	4.75771
	0.513	-0.187	0.523	-0.0303			--	--	--	--							521	4.5252	521	4.79925
	0.512	-0.193	0.522	-0.0289			--	--	--	--							522	4.56803	522	4.84146
	0.511	-0.192	0.521	-0.0279			--	--	--	--							523	4.61016	523	4.88292
	0.509	-0.267	0.52	-0.0274			--	--	--	--							524	4.65268	524	4.92466
	0.508	0.768	0.518	-0.027			--	--	--	--							525	4.69665	525	4.96773
	0.508	0.275	0.517	-0.0264			--	--	--	--							526	4.73993	526	5.01005
	0.506	0.121	0.516	-0.0261			--	--	--	--							527	4.77999	527	5.04914
	0.506	0.0836	0.515	-0.0261			--	--	--	--							528	4.82015	528	5.08823
	0.505	0.0502	0.514	-0.0258			--	--	--	--							529	4.8641	529	5.13091
	0.504	0.0389	0.512	0.00113			--	--	--	--							530	4.90826	530	5.17368
	0.503	0.0282	0.511	0.000704			--	--	--	--							531	4.95281	531	5.21678
	0.502	0.0217	0.51	0.000514			--	--	--	--							532	4.99819	532	5.26067
	0.502	0.0174	0.509	0.000435			--	--	--	--							533	5.0408	533	5.3019
	0.501	0.0115	0.508	0.00039			--	--	--	--							534	5.08251	534	5.34227
	0.5	0.00736	0.507	0.000353			--	--	--	--							535	5.12606	535	5.38443
	0.499	0.00477	0.506	0.0003			--	--									536	5.17093	536	5.42792
	0.498	0.00347	0.505	0.000278			--	--									537	5.21508	537	5.47081
	0.496	0.000149	0.504	0.000248			--	--									538	5.25863	538	5.51321
	0.494	-0.771	0.503	0.00022			--	--									539	5.30275	539	5.55626
	0.493	-0.589	0.502	0.00023			--	--									540	5.34562	540	5.59819
	0.492	-0.465	0.501	0.00018			--	--									541	5.38697	541	5.63873
	0.491	-0.465	0.5	0.00014			--	--									542	5.42935	542	5.68034
	0.49	-0.494	0.5	0.000129			--	--									543	5.47318	543	5.72346
	0.489	-0.469	0.498	-0.0324			--	--									544	5.51747	544	5.76712
	0.488	-0.453	0.498	-0.0348			--	--									545	5.56206	545	5.81115
	0.487	-0.497	0.497	-0.0326			--	--									546	5.60595	546	5.85459
	0.486	-0.49	0.495	-0.0316			--	--									547	5.64994	547	5.89822
	0.486	-0.509	0.494	-0.0317			--	--									548	5.69364	548	5.94159
	0.485	-0.563	0.494	-0.0315			--	--									549	5.73742	549	5.98507
	0.484	-0.508	0.492	-0.0316			--	--									550	5.78173	550	6.02914
	0.483	1.1	0.491	-0.0318			--	--									551	5.82586	551	6.07309
	0.482	0.665	0.49	-0.0323			--	--									552	5.87047	552	6.11754
	0.481	0.315	0.489	-0.0326			--	--									553	5.91493	553	6.16189
	0.481	0.198	0.488	-0.0332			--	--									554	5.95921	554	6.2061
	0.48	0.139	0.487	-0.0337			--	--									555	6.00405	555	6.25095
	0.478	0.0743	0.487	0.00587			--	--									556	6.04868	556	6.29561
	0.478	0.0628	0.485	0.000953			--	--									557	6.09242	557	6.33942
	0.476	0.0391	0.484	0.000371			--	--									558	6.13614	558	6.38323
	0.475	0.0273	0.483	0.000124			--	--									559	6.17917	559	6.42639
	0.474	0.0221	0.482	6.88e-05			--	--									560	6.22139	560	6.46879
	0.473	0.016	0.481	1.25e-06			--	--									561	6.26528	561	6.51289
	0.471	0.0114	0.48	-4.77e-05			--	--									562	6.30939	562	6.55722
	0.47	0.00907	0.478	-0.000114			--	--									563	6.35328	563	6.60136
	0.469	0.00609	0.478	-0.000145			--	--									564	6.39759	564	6.64596
	0.46	-1.37	0.477	-0.000165			--	--									565	6.44168	565	6.69037
	0.465	-1.06	0.476	-0.000178			--	--									566	6.48475	566	6.73381
	0.465	-1.01	0.475	-0.000216			--	--									567	6.52804	567	6.77751
	0.464	-1.11	0.474	-0.000249			--	--									568	6.57258	568	6.8225
	0.463	-1.22	0.474	-0.000263			--	--									569	6.61645	569	6.86685
	0.461	-1.32	0.472	-0.058			--	--									570	6.65987	570	6.91075
	0.46	-1.26	0.471	-0.0526			--	--									571	6.70266	571	6.95401
	0.459	-1.21	0.47	-0.0509			--	--									572	6.746	572	6.99782
	0.458	-1.25	0.47	-0.0507			--	--									573	6.79072	573	7.043
	0.457	-1.29	0.469	-0.0519			--	--									574	6.83552	574	7.08823
	0.456	0.929	0.468	-0.0532			--	--									575	6.87979	575	7.13288
	0.455	0.596	0.467	-0.0543			--	--									576	6.92344	576	7.17688
	0.454	0.333	0.466	-0.0571			--	--									577	6.96753	577	7.22132
	0.453	0.129	0.465	-0.0595			--	--									578	7.01158	578	7.26566
	0.452	0.0849	0.464	-0.0628			--	--									579	7.05537	579	7.30967
	0.451	0.0529	0.463	-0.0656													580	7.09992	580	7.35444
	0.45	0.0411	0.462	-0.0676													581	7.14506	581	7.39978
	0.449	0.0307	0.461	-0.0703													582	7.19076	582	7.44564
	0.448	0.0242	0.461	0.00731													583	7.23713	583	7.49217
	0.447	0.0168	0.46	0.000656													584	7.2838	584	7.53901
	0.446	0.0124	0.459	-0.000243													585	7.33034	585	7.58573
	0.445	0.00854	0.458	-0.000555													586	7.37622	586	7.63181
	0.444	0.00663	0.456	-0.000728													587	7.42214	587	7.67798
	0.442	-2.54	0.455	-0.000859													588	7.46815	588	7.72424
	0.441	-2.35	0.454	-0.000905													589	7.51059	589	7.76694
	0.44	-2.3	0.453	-0.000963													590	7.55123	590	7.80787
	0.439	-2.24	0.452	-0.00105													591	7.59465	591	7.85162
	0.438	-2.18	0.451	-0.00108													592	7.63913	592	7.89648
	0.437	-2.32	0.449	-0.00115													593	7.68356	593	7.94126
	0.435	-2.43	0.448	-0.00118													594	7.72831	594	7.98633
	0.435	-2.4	0.447	-0.0012													595	7.77274	595	8.03108
	0.434	-2.5	0.447	-0.00121													596	7.81764	596	8.0763
	0.433	-2.58	0.445	-0.123													597	7.86336	597	8.12231
	0.433	-2.54	0.445	-0.12													598	7.90891	598	8.16814
	0.432	-2.53	0.444	-0.119													599	7.95422	599	8.21377
	0.431	-2.47	0.443	-0.121													600	7.99983	600	8.25967
	0.43	0.859	0.442	-0.124													601	8.04548	601	8.30557
	0.429	0.751	0.441	-0.126													602	8.09059	602	8.35089
	0.428	0.67	0.44	-0.131													603	8.13588	603	8.39638
	0.427	0.614	0.439	-0.136													604	8.18209	604	8.44284
	0.426	0.436	0.438	-0.142													605	8.22873	605	8.48973
	0.425	0.328	0.437	-0.149													606	8.2753	606	8.53654
	0.424	0.21	0.436	-0.155													607	8.32193	607	8.58346
	0.424	0.153	0.435	-0.162													608	8.36868	608	8.63051
	0.422	0.0723	0.434	-0.0824													609	8.41521	609	8.67735
	0.421	0.0471	0.434	0.00486													610	8.46151	610	8.72396
	0.421	0.0414	0.433	0.000238													611	8.50763	611	8.77042
	0.42	0.0334	0.432	-0.00157													612	8.55403	612	8.81718
	0.42	0.029	0.432	-0.00201													613	8.60049	613	8.86404
	0.419	0.0246	0.431	-0.00227													614	8.64595	614	8.9099
	0.418	0.019	0.43	-0.00238													615	8.69158	615	8.95592
	0.416	-4.03	0.429	-0.00247													616	8.73746	616	9.00219
	0.415	-3.75	0.428	-0.00255													617	8.78248	617	9.04759
	0.414	-3.7	0.427	-0.00265													618	8.82808	618	9.09363
	0.413	-3.78	0.426	-0.00269													619	8.87467	619	9.14068
	0.411	-3.8	0.425	-0.00275													620	8.92143	620	9.18788
	0.411	-3.81	0.424	-0.00279													621	8.9683	621	9.23528
	0.41	-3.82	0.423	-0.00284													622	9.01447	622	9.28199
	0.408	-3.9	0.421	-0.00291													623	9.05966	623	9.32776
	0.407	-3.92	0.421	-0.00293													624	9.10463	624	9.37335
	0.407	-3.99	0.419	-0.273													625	9.14942	625	9.41879
	0.406	-3.93	0.418	-0.306													626	9.19407	626	9.46417
	0.405	-1.08	0.418	-0.308													627	9.23936	627	9.5103
	0.404	0.693	0.416	-0.318													628	9.28405	628	9.55591
	0.403	0.635	0.416	-0.328													629	9.32826	629	9.60113
	0.402	0.585	0.415	-0.337													630	9.37298	630	9.64691
	0.401	0.46	0.414	-0.353													631	9.41781	631	9.69287
	0.4	0.376	0.413	-0.364													632	9.46219	632	9.73847
	0.398	0.328	0.412	-0.375													633	9.50713	633	9.78472
	0.398	0.3	0.411	-0.401													634	9.55311	634	9.8321
	0.397	0.279	0.41	-0.415													635	9.59902	635	9.87947
	0.396	0.253	0.409	-0.431													636	9.64472	636	9.92666
	0.395	0.203	0.409	-0.449													637	9.6907	637	9.97418
	0.394	0.172	0.408	0.194													638	9.73761	638	10.0227
	0.393	0.118	0.407	0.0182													639	9.78458	639	10.0714
	0.391	0.0797	0.405	0.00232													640	9.83097	640	10.1195
	0.39	-5.79	0.404	-0.00197													641	9.8769	641	10.1672
	0.388	-5.46	0.403	-0.00251													642	9.92288	642	10.2149
	0.388	-5.34	0.402	-0.00308													643	9.96919	643	10.263
	0.387	-5.28	0.401	-0.00334													644	10.0157	644	10.3113
	0.386	-5.32	0.4	-0.00354													645	10.0622	645	10.3597
	0.385	-5.33	0.399	-0.00367													646	10.1083	646	10.4076
	0.384	-5.39	0.398	-0.00372													647	10.1536	647	10.4548
	0.383	-5.4	0.397	-0.0038													648	10.1985	648	10.5016
	0.383	-5.49	0.395	-0.00386													649	10.2426	649	10.5475
	0.382	-5.62	0.394	-0.00391													650	10.2861	650	10.5929
	0.381	-5.48	0.387	-0.951													651	10.3312	651	10.6398
	0.38	-5.51	0.391	-0.795													652	10.3767	652	10.6872
	0.378	0.517	0.39	-0.799													653	10.422	653	10.7345
	0.377	0.419	0.389	-0.809													654	10.4678	654	10.7823
	0.377	0.365	0.387	-0.816													655	10.5122	655	10.8287
	0.376	0.295	0.387	-0.837													656	10.553	656	10.8714
	0.375	0.245	0.385	-0.855													657	10.592	657	10.9122
	0.374	0.217	0.384	-0.876													658	10.6342	658	10.9564
	0.372	0.166	0.383	-0.886													659	10.6789	659	11.0033
	0.371	0.141	0.383	-0.909													660	10.7239	660	11.0503
	0.371	0.122	0.381	-0.913													661	10.7689	661	11.0975
	0.37	0.113	0.381	0.789													662	10.8137	662	11.1444
	0.369	0.1	0.38	0.308													663	10.8583	663	11.1912
	0.368	0.0789	0.379	0.102													664	10.9032	664	11.2383
	0.367	0.071	0.378	0.0529													665	10.9487	665	11.286
	0.366	0.0574	0.377	0.0335													666	10.9947	666	11.3342
	0.365	0.0459	0.376	0.0185													667	11.0404	667	11.3822
	0.364	-6.69	0.375	0.0126													668	11.0861	668	11.4301
	0.363	-7.25	0.374	0.00616													669	11.1323	669	11.4786
	0.362	-6.94	0.373	0.00276													670	11.1786	670	11.5272
	0.361	-6.99	0.371	-0.000722													671	11.2246	671	11.5755
	0.36	-6.93	0.37	-0.00215													672	11.2703	672	11.6234
	0.36	-6.9	0.369	-0.00315													673	11.3158	673	11.6713
	0.359	-7.12	0.368	-0.00356													674	11.3616	674	11.7194
	0.358	-7.17	0.367	-0.0038													675	11.4071	675	11.7675
	0.357	-7.27	0.364	-1.63													676	11.4528	676	11.8156
	0.356	-7.19	0.365	-1.54													677	11.4985	677	11.864
	0.355	-7.22	0.363	-1.43													678	11.5442	678	11.9124
	0.355	-7.25	0.362	-1.4													679	11.5898	679	11.9608
	0.353	-7.56	0.362	-1.39													680	11.6353	680	12.0091
	0.352	0.341	0.361	-1.37													681	11.6808	681	12.0573
	0.351	0.278	0.36	-1.38													682	11.7264	682	12.1057
	0.35	0.248	0.358	-1.41													683	11.7718	683	12.154
	0.349	0.196	0.357	-1.4													684	11.8169	684	12.2019
	0.348	0.156	0.356	-1.42													685	11.8619	685	12.2497
	0.347	0.133	0.355	-1.44													686	11.9065	686	12.2969
	0.346	0.112	0.354	0.749													687	11.9444	687	12.337
	0.345	0.094	0.353	0.66													688	11.9787	688	12.3732
	0.344	0.0762	0.351	0.493													689	12.0156	689	12.4122
	0.343	0.0596	0.351	0.432													690	12.0535	690	12.4522
	0.342	0.0484	0.35	0.284													691	12.0932	691	12.4941
	0.341	0.0335	0.349	0.22													692	12.1344	692	12.5374
	0.339	0.0247	0.348	0.152													693	12.1761	693	12.5811
	0.337	-8.97	0.347	0.106													694	12.2174	694	12.6245
	0.336	-8.93	0.347	0.087													695	12.2589	695	12.6681
	0.335	-8.81	0.346	0.0554													696	12.3008	696	12.7121
	0.334	-8.91	0.345	0.0371													697	12.3439	697	12.7574
	0.333	-8.74	0.343	0.0202													698	12.3878	698	12.8035
	0.332	-8.96	0.342	0.0154													699	12.431	699	12.8489
	0.331	-9.01	0.34	0.00927													700	12.4736	700	12.8938
	0.331	-9.04	0.339	-2.77													701	12.5158	701	12.9383
	0.329	-9.02	0.338	-2.5													702	12.5577	702	12.9826
	0.328	-8.87	0.337	-2.41													703	12.5998	703	13.0272
	0.327	-9.18	0.336	-2.36													704	12.6427	704	13.0727
	0.325	0.181	0.335	-2.33													705	12.6863	705	13.1191
	0.324	0.137	0.333	-2.34													706	12.7301	706	13.1658
	0.324	0.113	0.333	-2.36													707	12.7737	707	13.2125
	0.323	0.1	0.332	-2.39													708	12.8172	708	13.2591
	0.322	0.0914	0.331	-2.38													709	12.8607	709	13.306
	0.321	0.0806	0.33	-2.42													710	12.9044	710	13.3532
	0.321	0.0682	0.329	-2.47													711	12.9483	711	13.4008
	0.32	0.0612	0.328	0.719													712	12.9919	712	13.4483
	0.319	0.0454	0.327	0.679													713	13.0353	713	13.4956
	0.318	0.0401	0.326	0.634													714	13.0785	714	13.543
	0.317	0.0376	0.325	0.608													715	13.1212	715	13.59
	0.317	0.0367	0.325	0.583													716	13.1635	716	13.6366
	0.316	0.0341	0.323	0.501													717	13.2032	717	13.6806
	0.316	0.0315	0.322	0.457													718	13.2388	718	13.7203
	0.314	0.0234	0.322	0.434													719	13.2715	719	13.7566
	0.313	0.0174	0.321	0.395													720	13.3033	720	13.7923
	0.312	0.0159	0.319	0.33													721	13.3379	721	13.8311
	0.311	-10.5	0.318	0.263													722	13.3768	722	13.8749
	0.31	-10.5	0.317	0.197													723	13.4166	723	13.9199
	0.309	-10.7	0.315	0.141													724	13.4534	724	13.9615
	0.308	-10.4	0.314	0.107													725	13.4884	725	14.0011
	0.308	-10.3	0.313	-4.53													726	13.5238	726	14.0414
	0.307	-10.5	0.313	-3.8													727	13.56	727	14.0826
	0.306	-10.4	0.312	-3.7													728	13.5955	728	14.1231
	0.305	-10.6	0.31	-3.65													729	13.6303	729	14.1629
	0.304	-10.6	0.31	-3.66													730	13.6665	730	14.2045
	0.303	-10.5	0.309	-3.66													731	13.7032	731	14.2467
	0.302	-10.7	0.308	-3.69													732	13.7402	732	14.2893
	0.301	-10.5	0.307	-3.71													733	13.7794	733	14.3343
	0.3	-10.5	0.306	-3.71													734	13.8199	734	14.381
	0.299	0.118	0.305	-3.75													735	13.8607	735	14.4282
	0.298	0.0933	0.304	-3.79													736	13.9009	736	14.4748
	0.296	0.0621	0.303	-3.85													737	13.941	737	14.5211
	0.295	0.0488	0.302	0.56													738	13.9813	738	14.5678
	0.294	0.0392	0.301	0.521													739	14.0214	739	14.6144
	0.293	0.0306	0.3	0.469													740	14.0613	740	14.6608
	0.292	0.0263	0.299	0.446													741	14.1016	741	14.7076
	0.291	0.0206	0.298	0.396													742	14.1417	742	14.7544
	0.29	0.0165	0.297	0.364													743	14.1823	743	14.8017
	0.289	0.0136	0.296	0.326													744	14.2234	744	14.8496
	0.287	0.00899	0.296	0.296													745	14.2646	745	14.8977
	0.286	0.00676	0.295	0.275													746	14.3057	746	14.9457
	0.285	-11.4	0.295	0.243													747	14.3468	747	14.9936
	0.284	-11.8	0.294	0.221													748	14.3877	748	15.0415
	0.283	-11.8	0.293	0.179													749	14.4283	749	15.089
	0.281	-11.6	0.292	0.15													750	14.4688	750	15.1365
	0.281	-11.9	0.291	0.112													751	14.5092	751	15.1838
	0.28	-11.9	0.289	0.0806													752	14.5495	752	15.231
	0.278	-12	0.287	-5.63													753	14.5897	753	15.2782
	0.278	-12.1	0.286	-5.32													754	14.6301	754	15.3255
	0.277	-12	0.285	-5.24													755	14.6706	755	15.373
	0.275	-12.2	0.285	-5.19													756	14.7107	756	15.4201
	0.274	-12.1	0.284	-5.17													757	14.7506	757	15.467
	0.273	-6.9	0.283	-5.19													758	14.7905	758	15.5139
	0.272	0.0492	0.282	-5.21													759	14.8299	759	15.5603
	0.271	0.041	0.281	-5.24													760	14.8537	760	15.5882
	0.27	0.0301	0.28	-5.26													761	14.8605	761	15.5963
	0.269	0.0244	0.279	-5.28													762	14.8742	762	15.6124
	0.267	0.0168	0.279	-5.3													763	14.8915	763	15.6328
	0.266	0.0124	0.278	-5.3													764	14.9063	764	15.6503
	0.265	0.0104	0.277	-5.35													765	14.9262	765	15.6737
	0.264	0.00798	0.276	0.426													766	14.9505	766	15.7024
	0.263	0.00552	0.275	0.385													767	14.9794	767	15.7366
	0.262	0.00359	0.274	0.357													768	15.0132	768	15.7765
	0.261	0.00286	0.273	0.32													769	15.0495	769	15.8194
	0.261	0.00224	0.272	0.289													770	15.0865	770	15.8632
	0.259	0.00141	0.271	0.248													771	15.1242	771	15.9078
	0.256	-13	0.27	0.232													772	15.1621	772	15.9527
	0.256	-13.2	0.269	0.199													773	15.2002	773	15.9978
	0.255	-13.3	0.268	0.176													774	15.2383	774	16.0429
	0.254	-13	0.267	0.161													775	15.2763	775	16.088
	0.253	-12.9	0.266	0.135													776	15.3144	776	16.1333
	0.252	-13.3	0.265	0.101													777	15.3524	777	16.1784
	0.251	-13.2	0.264	0.0786													778	15.3903	778	16.2234
	0.25	-13.3	0.263	0.069													779	15.4283	779	16.2686
	0.249	-13.3	0.262	-7.23													780	15.4661	780	16.3136
	0.248	-13.3	0.261	-7													781	15.5037	781	16.3584
	0.247	-13.4	0.26	-6.88													782	15.5413	782	16.4032
	0.246	0.0283	0.259	-6.85													783	15.579	783	16.4481
	0.244	0.0226	0.259	-6.82													784	15.6164	784	16.4928
	0.244	0.0189	0.257	-6.85													785	15.6539	785	16.5374
	0.242	0.0136	0.256	-6.9													786	15.6914	786	16.5822
	0.242	0.0114	0.255	-6.93													787	15.7286	787	16.6268
	0.241	0.00917	0.254	-6.97													788	15.7655	788	16.6709
	0.24	0.00719	0.253	-7													789	15.802	789	16.7146
	0.239	0.00569	0.253	-7.03													790	15.8379	790	16.7576
	0.238	0.00409	0.251	-7.11													791	15.8734	791	16.8002
	0.236	0.00197	0.25	0.261													792	15.9091	792	16.843
	0.234	0.00054	0.249	0.239													793	15.9444	793	16.8854
	0.234	0.00019	0.248	0.218													794	15.9799	794	16.9279
	0.233	-0.000123	0.247	0.201													795	16.0153	795	16.9705
	0.229	-14.1	0.245	0.166													796	16.0505	796	17.0127
	0.229	-13.9	0.244	0.142													797	16.0856	797	17.0549
	0.228	-14.4	0.242	0.127													798	16.1212	798	17.0979
	0.227	-13.9	0.242	0.117													799	16.1569	799	17.1408
	0.227	-13.8	0.241	0.111													800	16.192	800	17.183
	0.225	-14.1	0.24	0.105													801	16.227	801	17.2251
	0.224	-14	0.239	0.09													802	16.2621	802	17.2675
	0.223	-14.2	0.238	0.0808													803	16.297	803	17.3095
	0.222	-14.1	0.237	0.0629													804	16.3317	804	17.3513
	0.221	-14.3	0.236	-8.94													805	16.3663	805	17.393
	0.219	0.0128	0.235	-8.71													806	16.4011	806	17.435
	0.219	0.012	0.234	-8.69													807	16.4365	807	17.4776
	0.217	0.00952	0.233	-8.67													808	16.4716	808	17.52
	0.216	0.00817	0.232	-8.66													809	16.5062	809	17.5617
	0.215	0.00671	0.231	-8.66													810	16.5403	810	17.6029
	0.214	0.00413	0.23	-8.68													811	16.5744	811	17.644
	0.213	0.00312	0.229	-8.7													812	16.6081	812	17.6846
	0.212	0.00243	0.228	-8.78													813	16.6409	813	17.7242
	0.212	0.00192	0.227	-8.85													814	16.6718	814	17.7615
	0.211	0.00112	0.226	-8.9													815	16.7008	815	17.7965
	0.21	0.000473	0.226	-6.98													816	16.7287	816	17.8301
	0.209	-0.000344	0.224	0.159													817	16.7558	817	17.8629
	0.208	-0.000437	0.224	0.145													818	16.7828	818	17.8954
	0.207	-0.000481	0.222	0.127													819	16.8106	819	17.929
	0.207	-0.000765	0.221	0.115													820	16.8389	820	17.9633
	0.204	-14.7	0.22	0.108													821	16.8688	821	17.9994
	0.203	-14.7	0.22	0.0992													822	16.9	822	18.0372
	0.202	-14.5	0.218	0.084													823	16.926	823	18.0687
	0.201	-15	0.217	0.0705													824	16.9517	824	18.0998
	0.2	-14.8	0.216	0.0592													825	16.9821	825	18.1366
	0.199	-14.7	0.214	0.0491													826	17.0124	826	18.1734
	0.198	-14.9	0.213	0.0406													827	17.0429	827	18.2105
	0.198	-15.2	0.212	0.0332													828	17.0721	828	18.2459
	0.197	-15.3	0.211	-10.8													829	17.1002	829	18.2801
	0.196	-15.1	0.21	-10.6													830	17.1294	830	18.3156
	0.195	-15	0.209	-10.5													831	17.1585	831	18.351
	0.192	0.00533	0.208	-10.5													832	17.1871	832	18.3859
	0.191	0.0044	0.207	-10.4													833	17.2162	833	18.4213
	0.19	0.00291	0.206	-10.5													834	17.2459	834	18.4575
	0.189	0.00211	0.205	-10.5													835	17.2762	835	18.4945
	0.189	0.00188	0.204	-10.5													836	17.307	836	18.5322
	0.188	0.00156	0.203	-10.5													837	17.3379	837	18.5699
	0.186	-0.000112	0.202	-10.6													838	17.3691	838	18.6081
	0.185	-0.000584	0.201	-10.6													839	17.4001	839	18.6461
	0.184	-0.000852	0.2	-10.7													840	17.4313	840	18.6843
	0.183	-0.00118	0.198	0.0921													841	17.4625	841	18.7225
	0.182	-0.00129	0.197	0.0825													842	17.4933	842	18.7604
	0.181	-0.00159	0.196	0.0732													843	17.5239	843	18.7981
	0.181	-0.00193	0.195	0.0644													844	17.5543	844	18.8355
	0.178	-15.5	0.194	0.0588													845	17.5848	845	18.873
	0.177	-15.6	0.193	0.0538													846	17.6156	846	18.9111
	0.176	-15.8	0.192	0.0497													847	17.646	847	18.9486
	0.175	-15.5	0.191	0.0429													848	17.6758	848	18.9855
	0.174	-15.4	0.191	0.0392													849	17.7055	849	19.0222
	0.173	-15.4	0.19	0.0349													850	17.7336	850	19.057
	0.172	-16	0.189	0.0316													851	17.7614	851	19.0915
	0.171	-15.7	0.187	0.0257													852	17.7902	852	19.1272
	0.17	-15.7	0.186	0.0206													853	17.8188	853	19.1627
	0.169	-15.7	0.185	-12.6													854	17.8455	854	19.1959
	0.167	-16	0.184	-12.4													855	17.8713	855	19.228
	0.165	0.00163	0.182	-12.4													856	17.8988	856	19.2623
	0.165	0.00102	0.181	-12.4													857	17.9273	857	19.2979
	0.164	0.00033	0.18	-12.3													858	17.956	858	19.3337
	0.163	-0.000632	0.179	-12.4													859	17.9845	859	19.3693
	0.162	-0.00116	0.178	-12.5													860	18.0129	860	19.4048
	0.161	-0.0014	0.176	-12.5													861	18.041	861	19.44
	0.159	-0.00185	0.175	-12.6													862	18.0691	862	19.4753
	0.158	-0.00233	0.174	-12.6													863	18.0972	863	19.5106
	0.157	-0.00245	0.172	0.0471													864	18.125	864	19.5455
	0.157	-0.00282	0.171	0.0416													865	18.1521	865	19.5796
	0.155	-0.00284	0.17	0.0376													866	18.1773	866	19.6113
	0.155	-0.00291	0.169	0.0354													867	18.2017	867	19.642
	0.153	-0.0029	0.168	0.0317													868	18.2274	868	19.6745
	0.149	-16.2	0.167	0.0289													869	18.2534	869	19.7075
	0.148	-16.6	0.166	0.0262													870	18.2794	870	19.7404
	0.147	-16.2	0.165	0.0235													871	18.3054	871	19.7732
	0.147	-16.3	0.164	0.0197													872	18.3311	872	19.8059
	0.146	-16.5	0.163	0.0159													873	18.3568	873	19.8385
	0.144	-16.2	0.162	0.0129													874	18.3819	874	19.8704
	0.143	-16.3	0.16	0.0102													875	18.4065	875	19.9017
	0.142	-16.5	0.159	0.00834													876	18.4311	876	19.933
	0.141	-16.1	0.156	-14.5													877	18.4559	877	19.9646
	0.139	-0.000318	0.156	-14.3													878	18.4806	878	19.9961
	0.138	-0.00073	0.155	-14.2													879	18.5048	879	20.0271
	0.137	-0.00104	0.154	-14.2													880	18.5287	880	20.0576
	0.136	-0.00176	0.153	-14.3													881	18.5521	881	20.0876
	0.135	-0.00222	0.152	-14.4													882	18.5752	882	20.1172
	0.134	-0.00234	0.151	-14.4													883	18.5985	883	20.147
	0.132	-0.00252	0.15	-14.5													884	18.6216	884	20.1766
	0.131	-0.00265	0.15	-14.4													885	18.6446	885	20.2063
	0.13	-0.00315	0.148	-14.5													886	18.6672	886	20.2354
	0.129	-0.00329	0.146	0.0228													887	18.6893	887	20.2638
	0.129	-0.00351	0.145	0.0206													888	18.7114	888	20.2923
	0.128	-0.00347	0.145	0.0189													889	18.7336	889	20.3209
	0.127	-0.00349	0.144	0.0174													890	18.7556	890	20.3494
	0.125	-16.8	0.143	0.015													891	18.7774	891	20.3776
	0.125	-16.8	0.142	0.0135													892	18.7989	892	20.4053
	0.124	-16.6	0.142	0.0126													893	18.8195	893	20.432
	0.123	-16.9	0.141	0.0107													894	18.8394	894	20.4578
	0.122	-17	0.14	0.00952													895	18.8584	895	20.4824
	0.121	-17.2	0.139	0.00805													896	18.8762	896	20.5056
	0.12	-16.9	0.138	0.00714													897	18.8922	897	20.5264
	0.119	-16.8	0.137	0.00539													898	18.9077	898	20.5465
	0.118	-16.9	0.136	0.00443													899	18.9217	899	20.5648
	0.117	-16.9	0.135	0.00326													900	18.9358	900	20.5832
	0.115	-17.1	0.134	0.0024													901	18.9504	901	20.6023
	0.113	-0.00137	0.132	-16.3													902	18.9641	902	20.6201
	0.112	-0.00156	0.131	-16.2													903	18.9786	903	20.6391
	0.111	-0.00204	0.13	-16.1													904	18.9949	904	20.6604
	0.109	-0.00242	0.129	-16.1													905	19.0123	905	20.6833
	0.108	-0.00294	0.128	-16													906	19.0289	906	20.705
	0.106	-0.00324	0.127	-16.1													907	19.0435	907	20.7242
	0.104	-0.0034	0.127	-16													908	19.0568	908	20.7416
	0.103	-0.00371	0.125	-16.1													909	19.0706	909	20.7598
	0.103	-0.0037	0.124	-16.1													910	19.0839	910	20.7774
	0.102	-0.00375	0.124	-16.1													911	19.0968	911	20.7944
	0.101	-0.00384	0.123	-16.2													912	19.1103	912	20.8121
	0.0981	-16.9	0.121	0.0102													913	19.1232	913	20.8291
	0.0971	-17.2	0.12	0.00886													914	19.1354	914	20.8453
	0.0964	-17.3	0.118	0.00695													915	19.1479	915	20.8619
	0.0958	-17.5	0.117	0.00596													916	19.1599	916	20.8778
	0.095	-17.1	0.115	0.00421													917	19.1723	917	20.8942
	0.0941	-17.3	0.114	0.00307													918	19.1848	918	20.9107
	0.0928	-17.4	0.113	0.00227													919	19.1971	919	20.9271
	0.0919	-17.3	0.112	0.00133													920	19.2108	920	20.9452
	0.0914	-16.9	0.111	0.000486													921	19.2247	921	20.9638
	0.0902	-17.4	0.11	-0.000333													922	19.2381	922	20.9816
	0.089	-17.4	0.109	-0.000975													923	19.2511	923	20.9989
	0.0885	-17.5	0.108	-0.00139													924	19.2641	924	21.0162
	0.0865	-0.00253	0.104	-18													925	19.2767	925	21.033
	0.0854	-0.00276	0.104	-17.8													926	19.289	926	21.0495
	0.0842	-0.00308	0.103	-17.8													927	19.3019	927	21.0667
	0.0831	-0.00347	0.102	-17.8													928	19.3137	928	21.0825
	0.0819	-0.00361	0.101	-17.8													929	19.3234	929	21.0955
	0.0804	-0.00393	0.1	-17.9													930	19.3316	930	21.1065
	0.0792	-0.00405	0.0998	-17.9													931	19.3386	931	21.1159
	0.0778	-0.00413	0.0985	-17.8													932	19.3444	932	21.1238
	0.0763	-0.00417	0.0973	-17.9													933	19.3489	933	21.1298
	0.0749	-0.0045	0.0961	-17.9													934	19.352	934	21.134
	0.0739	-0.0043	0.0944	0.00183													935	19.3552	935	21.1383
	0.0712	-18	0.0934	0.00104													936	19.3584	936	21.1427
	0.0699	-17.6	0.0924	0.000415													937	19.361	937	21.1461
	0.069	-17.8	0.0915	-0.000246													938	19.3638	938	21.1499
	0.068	-17.8	0.0904	-0.00074													939	19.3683	939	21.1562
	0.0673	-18.2	0.0896	-0.00112													940	19.3749	940	21.1651
	0.0666	-18	0.0889	-0.00141													941	19.3812	941	21.1737
	0.066	-17.6	0.0879	-0.00173													942	19.3869	942	21.1815
	0.0648	-18	0.0866	-0.00215													943	19.3919	943	21.1883
	0.0637	-18	0.0859	-0.00237													944	19.3959	944	21.1939
	0.0631	-17.7	0.0851	-0.0026													945	19.4006	945	21.2003
	0.0621	-18.1	0.0838	-0.00289													946	19.4045	946	21.2058
	0.0615	-18.2	0.0826	-0.00318													947	19.4084	947	21.2112
	0.0596	-0.00311	0.0775	-19.5													948	19.4128	948	21.2173
	0.0584	-0.00347	0.078	-19.4													949	19.418	949	21.2246
	0.0578	-0.00351	0.0769	-19.3													950	19.4223	950	21.2305
	0.0567	-0.00348	0.0761	-19.4													951	19.4264	951	21.2363
	0.0559	-0.00354	0.0748	-19.4													952	19.4313	952	21.2432
	0.0551	-0.00372	0.0739	-19.5													953	19.4352	953	21.2487
	0.054	-0.00387	0.0731	-19.5													954	19.4401	954	21.2556
	0.0532	-0.00401	0.0723	-19.5													955	19.4448	955	21.2623
	0.0516	-0.00434	0.0714	-19.5													956	19.4489	956	21.2682
	0.0506	-0.00421	0.0703	-19.6													957	19.4525	957	21.2733
	0.0495	-0.00436	0.068	-0.00228													958	19.4569	958	21.2796
	0.0485	-0.00457	0.0673	-0.00254													959	19.4618	959	21.2866
	0.0478	-0.00462	0.0662	-0.00293													960	19.4664	960	21.2933
	0.047	-0.00475	0.0652	-0.00319													961	19.4714	961	21.3006
	0.045	-18.3	0.0638	-0.00363													962	19.4765	962	21.308
	0.0438	-18.4	0.0627	-0.00402													963	19.4818	963	21.3156
	0.0433	-18.4	0.062	-0.00424													964	19.487	964	21.3233
	0.0426	-18.3	0.0611	-0.00449													965	19.4922	965	21.3309
	0.0417	-18.5	0.0595	-0.00487													966	19.4976	966	21.3388
	0.041	-18.5	0.0589	-0.00505													967	19.5029	967	21.3465
	0.0398	-18.2	0.0574	-0.00535													968	19.5089	968	21.3553
	0.0388	-18.6	0.0564	-0.00552													969	19.5157	969	21.3654
	0.0374	-18.3	0.0553	-0.0057													970	19.5224	970	21.3752
	0.0364	-18.6	0.0488	-21.2													971	19.5291	971	21.3851
	0.0356	-18.7	0.051	-20.9													972	19.5361	972	21.3953
	0.0332	-0.00379	0.0504	-20.9													973	19.5423	973	21.4047
	0.032	-0.00386	0.0496	-21													974	19.548	974	21.413
	0.031	-0.00412	0.0482	-21													975	19.5536	975	21.4212
	0.0303	-0.00436	0.0473	-21													976	19.5591	976	21.4293
	0.0293	-0.00417	0.046	-20.9													977	19.5647	977	21.4376
	0.0285	-0.00436	0.045	-21.1													978	19.5705	978	21.4461
	0.0274	-0.00431	0.0442	-21.2													979	19.5762	979	21.4545
	0.0262	-0.00453	0.0434	-21.1													980	19.5818	980	21.4627
	0.0253	-0.00458	0.0407	-0.00461													981	19.5877	981	21.4714
	0.0246	-0.00476	0.04	-0.00475													982	19.5939	982	21.4805
	0.0235	-0.00464	0.0391	-0.0049													983	19.5998	983	21.4891
	0.0221	-0.0049	0.0383	-0.00503													984	19.6059	984	21.498
	0.0217	-0.00491	0.0375	-0.00514													985	19.612	985	21.5068
	0.0201	-0.00516	0.0362	-0.00529													986	19.6181	986	21.5157
	0.0146	-18.7	0.0351	-0.00547													987	19.6244	987	21.5248
	0.0167	-18.4	0.0343	-0.00552													988	19.6305	988	21.5336
	0.0162	-18.6	0.0333	-0.00562													989	19.6367	989	21.5424
	0.0147	-18.5	0.0325	-0.00569													990	19.6428	990	21.5511
	0.0139	-18.7	0.0317	-0.00579													991	19.6488	991	21.5597
	0.0131	-18.8	0.0304	-0.0059													992	19.6548	992	21.5683
	0.0119	-18.9	0.0295	-0.00596													993	19.6607	993	21.5767
	0.0113	-18.6	0.0256	-22.1													994	19.6666	994	21.585
	0.0106	-18.5	0.0255	-22.1													995	19.6725	995	21.5934
	0.00961	-18.8	0.0244	-22.1													996	19.6783	996	21.6015
	0.0082	-18.8	0.0233	-22.1													997	19.6841	997	21.6095
	0.00563	-0.00468	0.0223	-22.1													998	19.6897	998	21.6174
	0.00428	-0.00472	0.0211	-22.2													999	19.6953	999	21.6251
	0.00354	-0.00482	0.0201	-22.1													1000	19.7008	1000	21.6328
	0.00275	-0.00479	0.0192	-22.3													1001	19.7063	1001	21.6404
	0.00189	-0.00496	0.0183	-22.3													1002	19.7118	1002	21.6478
	0.000604	-0.00518	0.0172	-22.2													1003	19.7172	1003	21.6551
	-0.000193	-0.00525	0.0153	-0.00388													1004	19.7225	1004	21.6623
	-0.00148	-0.00533	0.0141	-0.00397													1005	19.7276	1005	21.6692
	-0.00228	-0.00554	0.0132	-0.00402													1006	19.7326	1006	21.6759
	-0.00375	-0.00565	0.0124	-0.00405													1007	19.7377	1007	21.6828
	-0.00448	-0.0056	0.0116	-0.00408													1008	19.7428	1008	21.6896
	-0.00571	-0.00596	0.0105	-0.00409													1009	19.7479	1009	21.6963
	-0.00614	-0.00572	0.00893	-0.00419													1010	19.7529	1010	21.7029
	-0.00712	-0.00597	0.00808	-0.0042													1011	19.7579	1011	21.7095
	-0.0123	-19.4	0.00697	-0.00427													1012	19.7628	1012	21.7159
	-0.0106	-19.3	0.00612	-0.00434													1013	19.7677	1013	21.7223
	-0.0111	-18.9	0.00514	-0.00442													1014	19.7725	1014	21.7286
	-0.0128	-18.8	0.0044	-0.00449													1015	19.7773	1015	21.7347
	-0.0139	-19	0.00311	-0.00459													1016	19.782	1016	21.7408
	-0.0148	-19.3	-0.000991	-23.2													1017	19.7867	1017	21.7467
	-0.0158	-19	-0.000685	-23.3													1018	19.7913	1018	21.7526
	-0.0163	-19.2	-0.00148	-23.2													1019	19.7958	1019	21.7584
	-0.017	-19.1	-0.00234	-23.1													1020	19.8003	1020	21.764
	-0.0181	-19.1	-0.00369	-23.2
	-0.0185	-19.2	-0.00418	-23.3
	-0.0206	-0.00565	-0.00497	-23.2
	-0.0211	-0.00567	-0.00626	-23.2
	-0.0221	-0.00572	-0.00718	-23.2
	-0.0233	-0.00595	-0.00877	-23.4
	-0.0241	-0.00586	-0.0115	-0.00522
	-0.0249	-0.00594	-0.0125	-0.00521
	-0.0259	-0.00604	-0.0137	-0.00508
	-0.0274	-0.0066	-0.0142	-0.00487
	-0.0288	-0.00661	-0.0148	-0.00484
	-0.0301	-0.0067	-0.0161	-0.00492
	-0.0316	-0.00667	-0.0172	-0.00508
	-0.0323	-0.00652	-0.0185	-0.00519
	-0.0334	-0.0067	-0.0196	-0.00523
	-0.0382	-19.7	-0.0209	-0.00527
	-0.0369	-19.1	-0.0223	-0.00535
	-0.0379	-19.5	-0.023	-0.00537
	-0.0386	-19.2	-0.0259	-24.1
	-0.0397	-19.5	-0.027	-24
	-0.0409	-19	-0.028	-24.2
	-0.0414	-19.6	-0.0288	-24.1
	-0.0426	-19.7	-0.0294	-24.1
	-0.0435	-19	-0.0306	-24.1
	-0.0446	-19.8	-0.0318	-24
	-0.0456	-6.59	-0.0328	-24.1
	-0.0474	-0.00623	-0.0344	-24.1
	-0.0484	-0.0066	-0.0358	-24.2
	-0.0496	-0.00641	-0.0365	-24.3
	-0.0509	-0.00658	-0.0382	-0.00516
	-0.0517	-0.00671	-0.0389	-0.00519
	-0.0532	-0.00669	-0.0395	-0.0052
	-0.0544	-0.00697	-0.0408	-0.00528
	-0.0556	-0.00714	-0.042	-0.00533
	-0.0565	-0.00711	-0.0427	-0.00534
	-0.0572	-0.00707	-0.0438	-0.00541
	-0.0584	-0.0071	-0.0443	-0.00933
	-0.0588	-0.00731	-0.0449	-0.00547
	-0.0595	-0.00718	-0.0454	-0.00535
	-0.0627	-19.8	-0.0463	-0.00554
	-0.0637	-20	-0.0471	-0.00556
	-0.0646	-19.8	-0.0479	-0.00556
	-0.0659	-19.8	-0.0489	-0.00559
	-0.067	-19.8	-0.0495	-0.0056
	-0.0686	-19.5	-0.0547	-25
	-0.0698	-20	-0.0526	-24.9
	-0.0702	-19.9	-0.0532	-24.7
	-0.0714	-19.9	-0.054	-24.8
	-0.0734	-0.00723	-0.055	-24.8
	-0.0746	-0.00724	-0.0563	-24.7
	-0.0755	-0.00727	-0.0572	-24.8
	-0.0763	-0.00769	-0.0581	-24.6
	-0.0772	-0.00776	-0.0588	-24.9
	-0.0779	-0.00789	-0.0599	-24.8
	-0.0787	-0.00813	-0.061	-24.9
	-0.0793	-0.00804	-0.0616	-24.4
	-0.0803	-0.00824	-0.0632	-0.0052
	-0.0809	-0.0083	-0.0648	-0.00523
	-0.0819	-0.00837	-0.066	-0.00485
	-0.0825	-0.0083	-0.0672	-0.00532
	-0.0838	-0.00839	-0.0683	-0.00536
	-0.0846	-0.00851	-0.0687	-0.00539
	-0.0857	-0.00858	-0.0703	-0.00545
	-0.0864	-19.6	-0.0717	-0.00544
	-0.0871	-19.9	-0.0724	-0.00553
	-0.088	-20.1	-0.073	-0.00556
	-0.0888	-20	-0.0743	-0.00563
	-0.0896	-20.1	-0.0751	-0.00947
	-0.0904	-19.8	-0.0793	-25.3
	-0.0917	-19.8	-0.08	-25.1
	-0.0923	-20.3	-0.0808	-25.3
	-0.0929	-20.3	-0.0822	-25.3
	-0.0944	-20.4	-0.0828	-25.3
	-0.095	-19.8	-0.0841	-25.3
	-0.0964	-19.8	-0.0849	-25.3
	-0.0975	-13.5	-0.0865	-25.3
	-0.0991	-0.008	-0.0874	-25.4
	-0.1	-0.00809	-0.0894	-0.00579
	-0.101	-0.00816	-0.0906	-0.00582
	-0.102	-0.00835	-0.092	-0.00587
	-0.102	-0.00857	-0.0934	-0.0059
	-0.104	-0.00865	-0.0942	-0.00595
	-0.105	-0.009	-0.0947	-0.00596
	-0.107	-0.00909	-0.0961	-0.00604
	-0.107	-0.00902	-0.0971	-0.00609
	-0.108	-0.00907	-0.098	-0.00614
	-0.109	-0.00931	-0.0994	-0.00621
	-0.11	-0.00937	-0.101	-0.00626
	-0.117	-20.7	-0.102	-0.00634
	-0.114	-20.7	-0.103	-0.00641
	-0.115	-20.4	-0.105	-25.8
	-0.116	-20.4	-0.105	-26
	-0.117	-20.6	-0.106	-25.8
	-0.118	-20.2	-0.107	-25.9
	-0.119	-20.6	-0.107	-25.9
	-0.119	-20.9	-0.109	-25.8
	-0.12	-20.4	-0.109	-25.7
	-0.121	-20.1	-0.111	-25.9
	-0.122	-20.3	-0.112	-26
	-0.123	-18.3	-0.114	-25.9
	-0.125	-0.00895	-0.115	-25.9
	-0.126	-0.00915	-0.116	-0.00658
	-0.127	-0.00939	-0.117	-0.00658
	-0.128	-0.0095	-0.119	-0.00664
	-0.13	-0.00981	-0.12	-0.00671
	-0.13	-0.00961	-0.121	-0.00673
	-0.131	-0.00973	-0.122	-0.00678
	-0.132	-0.00983	-0.123	-0.00684
	-0.133	-0.01	-0.124	-0.00693
	-0.134	-0.01	-0.125	-0.00698
	-0.135	-0.0102	-0.126	-0.00709
	-0.136	-0.0102	-0.127	-0.00719
	-0.139	-20.7	-0.128	-0.00726
	-0.14	-20.8	-0.13	-0.00741
	-0.141	-20.7	-0.133	-26.4
	-0.143	-20.3	-0.134	-26.5
	-0.143	-20.4	-0.135	-26.4
	-0.144	-20.5	-0.136	-26.4
	-0.145	-20.7	-0.137	-26.5
	-0.146	-20.7	-0.137	-26.3
	-0.147	-20.9	-0.138	-26.4
	-0.148	-18.1	-0.14	-26.5
	-0.149	-0.0103	-0.14	-26.4
	-0.15	-0.0102	-0.142	-0.00734
	-0.151	-0.0104	-0.143	-0.00733
	-0.152	-0.0104	-0.144	-0.00734
	-0.152	-0.0106	-0.145	-0.00738
	-0.153	-0.0105	-0.147	-0.00743
	-0.154	-0.0106	-0.148	-0.00752
	-0.155	-0.0107	-0.15	-0.00759
	-0.156	-0.107	-0.151	-0.00767
	-0.157	-0.0111	-0.152	-0.00772
	-0.158	-0.0111	-0.153	-0.00777
	-0.159	-0.0112	-0.154	-0.00786
	-0.16	-0.0112	-0.155	-0.00794
	-0.161	-0.0113	-0.157	-27
	-0.165	-20.7	-0.158	-27
	-0.165	-20.9	-0.159	-26.9
	-0.166	-20.8	-0.159	-26.7
	-0.167	-20.5	-0.161	-26.8
	-0.168	-20.9	-0.161	-26.7
	-0.169	-20.9	-0.162	-26.9
	-0.17	-20.8	-0.163	-27
	-0.171	-20.7	-0.164	-26.8
	-0.172	-20.9	-0.165	-26.9
	-0.173	-20.7	-0.166	-26.9
	-0.174	-0.0113	-0.168	-27
	-0.174	-0.0112	-0.169	-0.00831
	-0.175	-0.0113	-0.17	-0.00824
	-0.176	-0.0114	-0.171	-0.00825
	-0.178	-0.0116	-0.172	-0.00829
	-0.179	-0.0117	-0.172	-0.00831
	-0.18	-0.0119	-0.174	-0.00837
	-0.181	-0.0118	-0.175	-0.00841
	-0.182	-0.0123	-0.176	-0.00847
	-0.184	-0.0123	-0.177	-0.00855
	-0.184	-0.0124	-0.178	-0.0086
	-0.186	-0.0127	-0.179	-0.00867
	-0.187	-0.0127	-0.18	-0.00869
	-0.19	-20.9	-0.181	-0.00876
	-0.191	-21	-0.182	-0.00884
	-0.193	-20.8	-0.184	-24.7
	-0.193	-21.1	-0.185	-27.2
	-0.194	-21.1	-0.186	-27
	-0.195	-21.3	-0.186	-27.2
	-0.196	-20.8	-0.188	-27.1
	-0.196	-20.8	-0.189	-27.1
	-0.197	-21	-0.19	-27
	-0.199	-21.1	-0.192	-27
	-0.199	-16.9	-0.193	-26.9
	-0.201	-0.013	-0.194	-27
	-0.202	-0.0131	-0.195	-27
	-0.203	-0.013	-0.196	-0.00933
	-0.204	-0.0134	-0.197	-0.00928
	-0.205	-0.0135	-0.197	-0.00926
	-0.206	-0.0136	-0.199	-0.00926
	-0.207	-0.0137	-0.2	-0.00933
	-0.208	-0.0137	-0.201	-0.00935
	-0.209	-0.0138	-0.202	-0.00939
	-0.21	-0.0139	-0.203	-0.00946
	-0.211	-0.014	-0.205	-0.00954
	-0.212	-0.0142	-0.206	-0.00959
	-0.214	-20.4	-0.207	-0.00967
	-0.215	-21.3	-0.208	-0.00971
	-0.215	-21.4	-0.208	-0.00976
	-0.216	-20.9	-0.209	-0.0098
	-0.217	-21.4	-0.217	-27.5
	-0.218	-21.9	-0.213	-27.5
	-0.219	-20.9	-0.213	-27.4
	-0.22	-21.3	-0.215	-27.3
	-0.221	-21	-0.215	-27.3
	-0.222	-21.2	-0.216	-27.4
	-0.223	-21.4	-0.217	-27.5
	-0.224	-21.3	-0.218	-27.5
	-0.225	-21.3	-0.22	-27.4
	-0.226	-0.0146	-0.221	-27.4
	-0.227	-0.0147	-0.222	-4.09
	-0.227	-0.0147	-0.224	-0.0106
	-0.228	-0.0149	-0.225	-0.0106
	-0.229	-0.0148	-0.225	-0.0106
	-0.23	-0.015	-0.226	-0.0106
	-0.231	-0.015	-0.228	-0.0106
	-0.232	-0.0151	-0.229	-0.0107
	-0.233	-0.015	-0.23	-0.0108
	-0.234	-0.0147	-0.231	-0.0109
	-0.235	-0.0147	-0.231	-0.0109
	-0.236	-0.0148	-0.232	-0.0109
	-0.237	-0.0154	-0.233	-0.0111
	-0.237	-0.0153	-0.235	-0.0112
	-0.238	-0.0155	-0.235	-0.0112
	-0.239	-0.0154	-0.237	-27.5
	-0.239	-0.0156	-0.237	-27.7
	-0.243	-21.1	-0.238	-27.6
	-0.234	-0.267	-0.239	-27.7
	-0.234	-15	-0.24	-27.7
	-0.235	-15.1	-0.233	-0.103
	-0.236	-15	-0.234	-0.107
	-0.237	-15	-0.234	-0.107
	-0.238	-15	-0.235	-0.104
	-0.239	-15	-0.236	-0.109
	-0.24	-15	-0.237	-0.107
	-0.241	-14.9	-0.238	-0.108
	-0.242	-15.1	-0.239	-0.109
	-0.243	-14.9	-0.24	-0.108
			--	--
			--	--
			--	--
			--	--
			--	--
			--	--
			--	--
			--	--
			--	--
			--	--
			--	--
			--	--
			--	--
			--	--
			--	--
			--	--
			--	--
			--	--
			--	--
			--	--
			--	--

## Sheet: Fig 5
Figure 5b	VRHE	NFO/BVO	VRHE	SS BVO	SS	Figure 5c	nm	BVO	SS BVO	SS	Figure 5d	V	BVO-SS	BVO-SS	V	BVO-Pt	BVO-Pt	Figure 5e	Hour	Sec	BVO-SS		VRHE	Pristine	4 Hr	10 Hr		VRHE	Pristine	4 Hr	10 Hr
IV curve	0.272	-0.33143	0.522	0.52286	0.33714	IPCE	300	28.7647	-0.03218	-0.38734	IV curve	-0.3	0.16429	0.12857	0.3	0.1875	0.1625	Stability	0.000555556	2	1.1925	Inset 1	0.272	-0.33	-0.2925	-0.29923	Inset 2	0.522	-0.32	-0.53143	-0.48636
	0.277	-0.24	0.517	0.50571	0.32286		310	29.7086	0	-0.18171	Two elec.	-0.295	0.17857	0.13571	0.305	0.23438	0.20938		0.00111	3.996	1.175		0.277	-0.2675	-0.2425	-0.24179		0.517	-0.32	-0.55143	-0.49545
	0.282	-0.15429	0.512	0.50286	0.32857		320	29.9483	0	-0.10048		-0.29	0.18929	0.14643	0.31	0.26875	0.24063		0.00167	6.012	1.1675		0.282	-0.21	-0.165	-0.19343		0.512	-0.31429	-0.54571	-0.50455
	0.287	-0.08286	0.507	0.49143	0.33714		330	34.3516	0	-0.04549		-0.285	0.20714	0.16429	0.315	0.2875	0.25938		0.00222	7.992	1.15		0.287	-0.145	-0.125	-0.15112		0.507	-0.32286	-0.53143	-0.51818
	0.292	-0.02571	0.502	0.47429	0.34		340	30.2896	0	0		-0.28	0.21786	0.17857	0.32	0.30938	0.0875		0.00278	10.008	1.0775		0.292	-0.11	-0.07	-0.11486		0.502	-0.32857	-0.52857	-0.53182
	0.297	0.03714	0.497	0.47429	0.37714		350	29.3942	0	0		-0.275	-0.01071	0.18929	0.325	0.31875	-0.18438		0.00333	11.988	1.0775		0.297	-0.0375	-0.0225	-0.08463		0.497	-0.33714	-0.53143	-0.54091
	0.302	0.10286	0.492	0.47143	0.4		360	28.9236	0.01447	0		-0.27	-0.00357	0.20714	0.33	0.33125	-0.11563		0.00389	14.004	1.025		0.302	-0.015	0.0125	-0.05138		0.492	-0.33143	-0.52286	-0.55
	0.307	0.16	0.487	0.47143	0.40857		370	26.814	0.01308	0.11732		-0.265	-0.00357	0.225	0.335	0.34687	0.7125		0.00444	15.984	1.025		0.307	0.0425	0.0725	-0.02115		0.487	-0.34	-0.52286	-0.55455
	0.312	0.20857	0.482	0.47429	0.44857		380	25.9414	0.02463	2.77354		-0.26	0.175	0.23929	0.34	0.35625	0.68437		0.005	18	1.0225		0.312	0.07	0.095	0.00604		0.482	-0.35429	-0.55143	-0.56818
	0.317	0.26	0.477	0.48286	0.48857		390	25.729	0.10997	12.2183		-0.255	0.28929	0.25714	0.345	0.36562	0.5125		0.00556	20.016	1.02		0.317	0.12	0.1575	0.03627		0.477	-0.38571	-0.58286	-0.58636
	0.322	0.32571	0.472	0.49714	0.52		400	25.6436	0.22652	21.5176		-0.25	0.30357	0.26786	0.35	0.37188	0.43438		0.00611	21.996	1.02		0.322	0.1625	0.18	0.06649		0.472	-0.41714	-0.59429	-0.60455
	0.327	0.38	0.467	0.52286	0.56286		410	25.3554	0.33345	26.4947		-0.245	0.31786	0.28571	0.355	0.375	-0.27187		0.00667	24.012	0.9875		0.327	0.205	0.23	0.09672		0.467	-0.44	-0.59429	-0.61818
	0.332	0.42	0.462	0.54286	0.64		420	24.9141	0.40991	28.4002		-0.24	-0.02143	0.30714	0.36	0.375	-0.13125		0.00722	25.992	0.965		0.332	0.2525	0.26	0.12997		0.462	-0.46286	-0.60857	-0.62727
	0.337	0.46571	0.457	0.56857	0.68286		430	23.5249	0.46974	28.6625		-0.235	-0.01071	0.31786	0.365	0.38125	-0.07813		0.00778	28.008	0.9625		0.337	0.2825	0.3075	0.1602		0.457	-0.51429	-0.64286	-0.64545
	0.342	0.52857	0.452	0.59429	0.77429		440	21.4142	0.5346	28.2301		-0.23	-0.00357	0.34643	0.37	0.3875	-0.04688		0.00833	29.988	0.96		0.342	0.34	0.3625	0.19041		0.452	-0.56857	-0.69714	-0.66364
	0.347	0.57429	0.447	0.64286	0.84857		450	18.3413	0.68474	27.4188		-0.225	-0.00357	0.36786	0.375	0.39687	1.2625		0.00889	32.004	0.96		0.347	0.3625	0.39	0.22366		0.447	-0.61429	-0.74571	-0.68636
	0.352	0.62286	0.442	0.72	0.92857		460	13.6329	1.04417	24.9853		-0.22	0.45357	0.39286	0.38	0.4	0.77187		0.00944	33.984	0.92		0.352	0.425	0.4425	0.25993		0.442	-0.65429	-0.78286	-0.70455
	0.357	0.67143	0.437	0.79143	1.04857		470	8.46592	1.90312	22.4272		-0.215	0.43571	0.41786	0.385	0.40937	0.59062		0.01	36	0.96		0.357	0.4475	0.4675	0.29923		0.437	-0.71143	-0.84	-0.73182
	0.362	0.73143	0.432	0.87143	1.15714		480	3.61507	3.04577	20.2736		-0.21	0.42857	0.425	0.39	0.41563	0.50313		0.01056	38.016	0.9625		0.362	0.5025	0.5375	0.33549		0.432	-0.8	-0.92	-0.75
	0.367	0.78571	0.427	0.96571	1.26857		490	1.13217	4.03095	18.4289		-0.205	0.43571	0.45357	0.395	0.425	0.1125		0.01111	39.996	0.96		0.367	0.5375	0.565	0.36874		0.427	-0.88857	-1.00571	-0.78636
	0.372	0.83429	0.422	1.04857	1.41143		500	0.21848	4.90895	17.353		-0.2	0.44643	0.475	0.4	0.43125	-0.13437		0.01167	42.012	0.9575		0.372	0.5775	0.6175	0.40803		0.422	-0.95143	-1.06286	-0.81364
	0.377	0.88857	0.417	1.15143	1.53143		510	-0.01399	5.63207	16.2883		-0.195	-0.01071	0.50357	0.405	0.43438	-0.07813		0.01222	43.992	0.9575		0.377	0.625	0.6525	0.44128		0.417	-1.03714	-1.15143	-0.85
	0.382	0.95714	0.412	1.25143	1.63429		520	-0.08745	6.25003	15.8139		-0.19	-0.00357	0.51429	0.41	0.44375	-0.04375		0.01278	46.008	0.955		0.382	0.6575	0.6925	0.4836		0.412	-1.14	-1.26286	-0.89091
	0.387	1.01429	0.407	1.34286	1.80286		530	0	6.72684	14.9034		-0.185	-0.00357	0.53571	0.415	0.46563	1.2625		0.01333	47.988	0.955		0.387	0.72	0.7475	0.51987		0.407	-1.26	-1.37429	-0.92727
	0.392	1.06857	0.402	1.45143	1.93143		540	0	7.20569	14.2802		-0.18	-0.00357	0.56786	0.42	0.48438	0.8		0.01389	50.004	0.9525		0.392	0.75	0.78	0.55915		0.402	-1.35714	-1.48571	-0.97273
	0.397	1.11714	0.397	1.57429	2.07429		550	0	7.59947	14.049		-0.175	0.68214	0.58214	0.425	0.50313	0.63125		0.01444	51.984	0.9525		0.397	0.8125	0.84	0.60146		0.397	-1.45143	-1.54857	-1.02273
	0.402	1.19429	0.392	1.70571	2.25143		560	0	7.96335	13.6434		-0.17	0.61786	0.60357	0.43	0.52812	0.5625		0.015	54	0.95		0.402	0.8425	0.8725	0.64378		0.392	-1.57429	-1.67429	-1.06818
	0.407	1.26	0.387	1.85143	2.39143		570	0	8.26051	13.2756		-0.165	0.61786	0.63214	0.435	0.54688	-0.15937		0.01556	56.016	0.95		0.407	0.8975	0.9325	0.68307		0.387	-1.70857	-1.81714	-1.11818
	0.412	1.30857	0.382	1.98571	2.53429		580	--	8.47897	13.3422		-0.16	0.61786	0.64643	0.44	0.58125	-0.07813		0.01611	57.996	0.95		0.412	0.935	0.97	0.72237		0.382	-1.81714	-1.95429	-1.16364
	0.417	1.36286	0.377	2.12857	2.76		590	--	8.63901	13.6055		-0.155	0.64286	0.68571	0.445	0.60938	-0.04375		0.01667	60.012	0.9475		0.417	0.9775	1.02	0.77072		0.377	-1.92857	-2.06	-1.22273
	0.422	1.42857	0.372	2.27429	2.9		600	--	8.81954	14.2384		-0.15	-0.01071	0.70357	0.45	0.65	-0.02187		0.01722	61.992	0.9475		0.422	1.0375	1.0625	0.80397		0.372	-2.06	-2.19429	-1.29545
	0.427	1.49143	0.367	2.42571	3.04571		610	--	8.98187	14.7866		-0.145	-0.00357	0.73214	0.455	0.6875	1.27813		0.01778	64.008	0.9475		0.427	1.075	1.11	0.84931		0.367	-2.2	-2.32	-1.36364
	0.432	1.53714	0.362	2.54286	3.27429		620	--	9.012	14.4063		-0.14	-0.00357	0.74643	0.46	0.7375	0.86875		0.01833	65.988	0.945		0.432	1.1275	1.1725	0.89465		0.362	-2.34571	-2.45714	-1.42727
	0.437	1.59429	0.357	2.65429	3.39714		630	--	9.17413	15.1456		-0.135	0.83571	0.78214	0.465	0.775	0.79063		0.01889	68.004	0.945		0.437	1.15	1.195	0.93394		0.357	-2.46571	-2.63143	-1.5
	0.442	1.67143	0.352	2.78286	3.58857		640	--	9.31829	13.9716		-0.13	0.84643	0.82143	0.47	0.81875	0.8		0.01944	69.984	0.9425		0.442	1.2025	1.255	0.98532		0.352	-2.6	-2.78286	-1.57273
	0.447	1.73143	0.347	2.91143	3.81143		650	--	9.31375	13.7081		-0.125	0.84643	0.84643	0.475	0.85938	-0.14063		0.02	72	0.9425		0.447	1.2375	1.2925	1.02461		0.347	-2.74286	-2.91143	-1.64545
	0.452	1.76571	0.342	3.05143	3.95143		660	--	9.3858	13.6708		-0.12	0.84643	0.87143	0.48	0.90312	-0.05625		0.02056	74.016	0.9425		0.452	1.315	1.3525	1.07297		0.342	-2.90857	-3.02	-1.73182
	0.457	1.83429	0.337	3.18	4.17429		670	--	9.34348	13.3592		-0.115	0.82143	0.88571	0.485	0.95	-0.03438		0.02111	75.996	0.94		0.457	1.355	1.4025	1.11529		0.337	-3.05429	-3.16571	-1.80909
	0.462	1.89429	0.332	3.31714	4.38286		680	--	9.30599	12.7989		-0.11	-0.01071	0.92143	0.49	1.00625	-0.0125		0.02167	78.012	0.94		0.462	1.3975	1.44	1.1576		0.332	-3.18286	-3.34571	-1.88636
	0.467	1.94286	0.327	3.46571	4.56857		690	--	9.1372	12.8829		-0.105	-0.00357	0.95357	0.495	1.05938	1.25		0.02222	79.992	0.94		0.467	1.4475	1.4825	1.19387		0.327	-3.29143	-3.50857	-1.96818
	0.472	1.99714	0.322	3.57714	4.82		700	--	9.13588	13.6999		-0.1	-0.00357	0.98214	0.5	1.10625	1.25313		0.02278	82.008	0.94		0.472	1.48	1.5375	1.24223		0.322	-3.49143	-3.61143	-2.04545
	0.477	2.04	0.317	3.68	5.00286		710		8.70579	13.5589		-0.095	-0.00357	1.01071	0.505	1.15625	1.14063		0.02333	83.988	0.9375		0.477	1.5375	1.595	1.27849		0.317	-3.66857	-3.74857	-2.13636
	0.482	2.11143	0.312	3.78	5.16571		720		8.675	13.9917		-0.09	1.19286	1.01429	0.51	1.2	1.175		0.02389	86.004	0.9375		0.482	1.565	1.625	1.32988		0.312	-3.79429	-3.90571	-2.23636
	0.487	2.16286	0.307	3.89143	5.41143		730		8.13261	13.8279		-0.085	1.1	1.05	0.515	1.25313	0.25938		0.02444	87.984	0.935		0.487	1.6175	1.68	1.36918		0.307	-3.91429	-4.07429	-2.33636
	0.492	2.19429	0.302	4.01714	5.56		740		7.89344	13.6029		-0.08	1.06071	1.06429	0.52	1.30313	-0.0375		0.025	90	0.935		0.492	1.65	1.725	1.41148		0.302	-4.04857	-4.23143	-2.42273
	0.497	2.26	0.297	4.11143	5.78571		750		7.88558	14.4205		-0.075	1.05357	1.10357	0.525	1.35625	-0.01875		0.02556	92.016	0.935		0.497	1.705	1.7725	1.45077		0.297	-4.2	-4.38286	-2.51818
	0.502	2.30857	0.292	4.22286	6.02571		760		7.59253	13.477		-0.07	0.50357	1.11429	0.53	1.40938	-0.00937		0.02611	93.996	0.9325		0.502	1.7525	1.8	1.49309		0.292	-4.35143	-4.48	-2.61818
	0.507	2.35143	0.287	4.36857	6.18857		770		7.83139	14.2115		-0.065	-0.01071	1.13214	0.535	1.45313	0.14375		0.02667	96.012	0.9325		0.507	1.785	1.8575	1.5354		0.287	-4.48857	-4.66857	-2.71818
	0.512	2.39143	0.282	4.59143	6.41429		780		7.7183	14.0165		-0.06	-0.00357	1.14286	0.54	1.50625	1.58125		0.02722	97.992	0.9325		0.512	1.8325	1.9	1.58074		0.282	-4.67714	-4.84286	-2.81364
	0.517	2.44286	0.277	4.79143	6.65429		790		7.75318	13.5244		-0.055	-0.00357	1.17143	0.545	1.55625	1.53125		0.02778	100.008	0.93		0.517	1.885	1.925	1.61701		0.277	-4.85429	-4.98857	-2.90909
	0.522	2.48857	0.272	4.90857	6.84571		800		7.70398	13.8439		-0.05	-0.00357	1.2	0.55	1.6	1.575		0.02833	101.988	0.9325		0.522	1.935	1.97	1.65026		0.272	-4.96571	-5.05429	-2.99545
	0.527	2.52857	0.267	5.07714	7.09143		810		7.66021	14.0992		-0.045	1.53929	1.20357	0.555	1.64375	1.61563		0.02889	104.004	0.9325		0.527	1.95	1.99	1.68653		0.267	-5.09429	-5.17143	-3.10909
	0.532	2.55429	0.262	5.20571	7.31143		820		6.49807	12.4942		-0.04	1.37143	1.21429	0.56	1.69375	-0.02187		0.02944	105.984	0.9325		0.532	1.9925	2.0675	1.72885		0.262	-5.19714	-5.28857	-3.21364
	0.537	2.62571	0.257	5.38	7.47429		830		6.73801	11.8471		-0.035	1.28214	1.21429	0.565	1.74063	-0.00937		0.03	108	0.9325		0.537	2.0275	2.09	1.76511		0.257	-5.32286	-5.36857	-3.31818
	0.542	2.67143	0.252	5.55143	7.72571		840		6.59758	11.2147		-0.03	1.21429	1.22143	0.57	1.78125	-0.00313		0.03056	110.016	0.9325		0.542	2.0725	2.145	1.80138		0.252	-5.45143	-5.43429	-3.42727
	0.547	2.70857	0.247	5.68286	7.94857		850		6.42084	12.9741		-0.025	-0.02143	1.225	0.575	1.83438	0		0.03111	111.996	0.93		0.547	2.115	2.19	1.8437		0.247	-5.53143	-5.53143	-3.52727
	0.552	2.75143	0.242	5.77429	8.13143		860		5.99322	13.783		-0.02	-0.00357	1.22143	0.58	1.87813	2.29688		0.03167	114.012	0.93		0.552	2.165	2.215	1.87695		0.242	-5.64	-5.70571	-3.63636
	0.557	2.79714	0.237	5.85429	8.37429		870		5.54024	13.0814		-0.015	-0.00357	1.22143	0.585	1.92188	1.93125		0.03222	115.992	0.9325		0.557	2.185	2.23	1.91624		0.237	-5.76857	-5.84	-3.73636
	0.562	2.82	0.232	5.86571	8.56286		880		4.30653	5.97338		-0.01	-0.00357	1.23214	0.59	1.96563	1.95625		0.03278	118.008	0.93		0.562	2.22	2.295	1.95553		0.232	-5.94571	-5.95143	-3.85
	0.567	2.85429	0.227	5.84857	8.7		890		4.15269	6.41489		-0.005	-0.00357	1.23929	0.595	2.00312	1.98438		0.03333	119.988	0.93		0.567	2.2675	2.325	1.98877		0.227	-6.09714	-6.02286	-3.93636
	0.572	2.89714	0.222	5.93429	8.96286		900		3.60755	5.78578		0	1.76071	1.225	0.6	2.05313	0.03125		0.03389	122.004	0.93		0.572	2.2725	2.355	2.02202		0.222	-6.19143	-6.19143	-4.05
	0.577	2.94	0.217	6.07714	9.16286		910		3.19424	5.79182		0.005	1.54286	1.21071	0.605	2.09063	-0.00313		0.03444	123.984	0.9275		0.577	2.335	2.39	2.06131		0.217	-6.27143	-6.35714	-4.15455
	0.582	2.96857	0.212	6.09714	9.33429		920		2.72848	5.60706		0.01	1.37857	1.22143	0.61	2.13125	0		0.035	126	0.93		0.582	2.38	2.4225	2.09759		0.212	-6.37143	-6.56571	-4.26818
	0.587	3	0.207	6.09714	9.67143		930		2.17826	4.84987		0.015	1.26071	1.22143	0.615	2.18125	0		0.03556	128.016	0.9275		0.587	2.3925	2.475	2.12176		0.207	-6.47143	-6.7	-4.36364
	0.592	3.01429	0.202	6.08857	9.75143		940		1.51876	2.48861		0.02	-0.03214	1.21071	0.62	2.225	1.41562		0.03611	129.996	0.93		0.592	2.4425	2.4975	2.17012		0.202	-6.63429	-6.79714	-4.48182
	0.597	3.06857	0.197	6.10857	9.95714		950		0.91935	0.32903		0.025	-0.00357	1.21071	0.625	2.2625	2.26875		0.03667	132.012	0.93		0.597	2.48	2.5175	2.20035		0.197	-6.75429	-6.90857	-4.6
	0.602	3.10571	0.192	6.12	10.2057		960		0.62988	1.83577		0.03	-0.00357	1.225	0.63	2.30313	2.29688		0.03722	133.992	0.925		0.602	2.5175	2.555	2.2336		0.192	-6.86571	-6.98571	-4.69545
	0.607	3.13714	0.187	6.16	10.3543		970		0.48248	1.63429		0.035	-0.00357	1.23214	0.635	2.33125	2.325		0.03778	136.008	0.9275		0.607	2.525	2.5825	2.27289		0.187	-6.97714	-6.97143	-4.80455
	0.612	3.14286	0.182	6.23714	10.66		980		0.6659	1.84323		0.04	2.26429	1.24286	0.64	2.37812	2.35625		0.03833	137.988	0.9275		0.612	2.56	2.6075	2.29706		0.182	-7.06571	-7.14	-4.90455
	0.617	3.2	0.177	6.37143	10.8714		990		0.05853	0.17543		0.045	1.86071	1.23929	0.645	2.41875	-0.00937		0.03889	140.004	0.925		0.617	2.595	2.6325	2.32729		0.177	-7.24857	-7.31429	-5.00455
	0.622	3.24286	0.172	6.5	11.0943		1000		0.46819	1.33734		0.05	1.58929	1.23929	0.65	2.44375	-0.00313		0.03944	141.984	0.925		0.622	2.6375	2.66	2.36356		0.172	-7.28857	-7.50571	-5.11818
	0.627	3.26286	0.167	6.51714	11.3257		1010		0.16675	0.43232		0.055	1.44286	1.23929	0.655	2.48125	0		0.04	144	0.9275		0.627	2.69	2.675	2.39378		0.167	-7.28286	-7.45143	-5.19091
	0.632	3.28	0.162	6.5	11.5657		1020		0.31764	0.73529		0.06	1.31429	1.26071	0.66	2.53125	0		0.04056	146.016	0.925		0.632	2.6975	2.725	2.41494		0.162	-7.4	-7.42571	-5.34091
	0.637	3.33143	0.157	6.72571	11.6943		1030		0.21442	0.61451		0.065	-0.06071	1.26429	0.665	2.55	0.00625		0.04111	147.996	0.925		0.637	2.7225	2.7575	2.44214		0.157	-7.53429	-7.55143	-5.43636
	0.642	3.34	0.152	6.87429	11.9343		1040		0.24874	-0.84999		0.07	-0.01071	1.27143	0.67	2.59063	2.60312		0.04167	150.012	0.925		0.642	2.73	2.7875	2.48143		0.152	-7.72	-7.8	-5.55909
	0.647	3.37143	0.147	6.94	12.14		1050		0.18335	0.52547		0.075	-0.00357	1.3	0.675	2.62188	2.62812		0.04222	151.992	0.925		0.647	2.7775	2.8075	2.50864		0.147	-7.84	-8.00857	-5.66818
	0.652	3.39714	0.142	6.99429	12.3086		1060		0.07425	0.17187		0.08	0	1.31429	0.68	2.64688	2.64688		0.04278	154.008	0.925		0.652	2.8025	2.8275	2.52677		0.142	-7.80857	-8.04571	-5.77273
	0.657	3.43143	0.137	7.24857	12.6114		1070		0	-0.17084		0.085	2.50357	1.34286	0.685	2.68125	2.67813		0.04333	155.988	0.925		0.657	2.84	2.8825	2.56304		0.137	-7.78571	-8.24571	-5.88636
	0.662	3.45143	0.132	7.48286	12.84		1080		0	-0.09123		0.09	1.94643	1.36071	0.69	2.71563	0.04063		0.04389	158.004	0.9225		0.662	2.835	2.8725	2.58722		0.132	-7.99143	-8.26286	-5.98636
	0.667	3.47714	0.127	7.45714	13.0771		1090		0	-0.1417		0.095	1.68929	1.4	0.695	2.75625	-0.00313		0.04444	159.984	0.9225		0.667	2.91	2.9275	2.61744		0.127	-8.24571	-8.26	-6.1
	0.672	3.48571	0.122	7.44	13.1829		1100		0	0		0.1	1.53214	1.45	0.7	2.78437	0		0.045	162	0.9225		0.672	2.945	2.945	2.62954		0.122	-8.45429	-8.31714	-6.2
	0.677	3.51429	0.117	7.45143	13.3657		1110		--	--		0.105	1.53214	1.48929	0.705	2.82187	0		0.04556	164.016	0.9225		0.677	2.94	2.945	2.64767		0.117	-8.44286	-8.47714
	0.682	3.54	0.112	7.52286	13.54		1120		--	--		0.11	-0.15	1.53214	0.71	2.8375	0.76563		0.04611	165.996	0.9225		0.682	2.965	2.9775	2.693		0.112	-8.50857	-8.61714
	0.687	3.56857	0.107	7.63429	13.7314		1130		--	--		0.115	-0.02143	1.57143	0.715	2.8875	2.88125		0.04667	168.012	0.9225		0.687	2.9375	3.02	2.71719		0.107	-8.58571	-8.70857
	0.692	3.59429	0.102	7.72571	13.7971		1140		--	--		0.12	-0.00357	1.61786	0.72	2.90625	2.9		0.04722	169.992	0.9225		0.692	2.975	3.0475	2.74136		0.102	-8.64571	-8.94
	0.697	3.62	0.097	7.78286	14.0514		1150		--	--		0.125	-0.00357	1.66786	0.725	2.925	2.93125		0.04778	172.008	0.92		0.697	3.0175	3.0575	2.76555		0.097	-8.80857	-9.19143
	0.702	3.64	0.092	7.76571	14.3029		1160		--	--		0.13	-0.00357	1.71786	0.73	2.96563	2.95313		0.04833	173.988	0.92		0.702	3.0275	3.1225	2.77764		0.092	-8.86	-9.27143
	0.707	3.66	0.087	7.79714	14.52		1170		--	--		0.135	2.38571	1.75	0.735	2.97812	0.07813		0.04889	176.004	0.92		0.707	3.0525	3.11	2.81391		0.087	-9.02	-9.36
	0.712	3.67429	0.082	7.94857	14.72		1180		--	--		0.14	1.94643	1.78214	0.74	3.00937	-0.00313		0.04944	177.984	0.9225		0.712	3.1	3.13	2.83808		0.082	-9.14286	-9.44
	0.717	3.7	0.077	8.29429	14.9114		1190					0.145	1.87857	1.83929	0.745	3.0375	0		0.05	180	0.9225		0.717	3.1325	3.165	2.85924		0.077	-9.30571	-9.50286
	0.722	3.71429	0.072	8.44571	15.1657		1200					0.15	1.90714	1.87143	0.75	3.07187	0		0.05056	182.016	0.9225		0.722	3.1225	3.16	2.89248		0.072	-9.36	-9.55714
	0.727	3.74857	0.067	8.49143	15.38							0.155	0.56786	1.93571	0.755	3.08125	0.95625		0.05111	183.996	0.92		0.727	3.1275	3.205	2.9076		0.067	-9.45429	-9.68571
	0.732	3.75143	0.062	8.49429	15.6771							0.16	-0.04286	1.98571	0.76	3.10938	3.12188		0.05167	186.012	0.92		0.732	3.1725	3.2125	2.91969		0.062	-9.56	-9.7
	0.737	3.79143	0.057	8.54857	15.7143							0.165	-0.01071	2.01786	0.765	3.15	3.14063		0.05222	187.992	0.9225		0.737	3.195	3.22	2.9348		0.057	-9.67143	-9.87143
	0.742	3.79143	0.052	8.61143	16							0.17	-0.00357	2.05	0.77	3.15937	3.16562		0.05278	190.008	0.9225		0.742	3.22	3.2475	2.962		0.052	-9.76571	-9.97429
	0.747	3.80286	0.047	8.81143	16.1057							0.175	-0.00357	2.1	0.775	3.175	3.17813		0.05333	191.988	0.9225		0.747	3.265	3.27	3.00432		0.047	-9.78	-9.95143
	0.752	3.85143	0.042	8.93143	16.32							0.18	2.86429	2.125	0.78	3.22187	0		0.05389	194.004	0.9225		0.752	3.265	3.28	3.01338		0.042	-9.92286	-10.0114
	0.757	3.88286	0.037	9.12857	16.4286							0.185	2.41429	2.16786	0.785	3.23125	-0.00313		0.05444	195.984	0.9225		0.757	3.2725	3.315	3.03152		0.037	-10.0429	-10.1943
	0.762	3.87143	0.032	9.19143	16.5029							0.19	2.27857	2.20714	0.79	3.24375	0		0.055	198	0.92		0.762	3.2925	3.3175	3.03757		0.032	-10.1743	-10.4086
	0.767	3.88857	0.027	9.26571	16.6143							0.195	2.26786	2.25714	0.795	3.275	0		0.05556	200.016	0.92		0.767	3.335	3.3675	3.06476		0.027	-10.2114	-10.5629
	0.772	3.93429	0.022	9.34286	16.7114							0.2	2.31786	2.3	0.8	3.3	3.26563		0.05611	201.996	0.92		0.772	3.3475	3.36	3.08895		0.022	-10.3886	-10.54
	0.777	3.92286	0.017		16.8829							0.205	-0.11429	2.34643	0.805	3.3	3.33438		0.05667	204.012	0.92		0.777	3.345	3.36	3.10406		0.017
	0.782	3.93714	0.012		17.0371							0.21	-0.03214	2.38929	0.81	3.33438	3.34375		0.05722	205.992	0.92		0.782	3.375	3.41	3.13731		0.012
	0.787	3.96571	0.007		17.2743							0.215	-0.01071	2.43571	0.815	3.375	3.35312		0.05778	208.008	0.92		0.787	3.3925	3.38	3.16148		0.007
	0.792	3.99429	0.002		17.5286							0.22	-0.00357	2.47857	0.82	3.37812	3.38437		0.05833	209.988	0.92		0.792	3.38	3.4725	3.18264		0.002
	0.797	4	-0.003		17.8171							0.225	0.14643	2.50714	0.825	3.39688	0		0.05889	212.004	0.9175		0.797	3.445	3.4925	3.19473		-0.003
	0.802	4.00286	-0.008		18.0714							0.23	2.71786	2.55357	0.83	3.42188	-0.00313		0.05944	213.984	0.92		0.802	3.4525	3.5025	3.21589		-0.008
	0.807	4.00857	-0.013		18.3257							0.235	2.625	2.58571	0.835	3.44687	-0.00313		0.06	216	0.9175		0.807	3.4575	3.4825	3.22496		-0.013
	0.812	4.02286	-0.018		18.4914							0.24	2.61786	2.63214	0.84	3.45625	-0.00313		0.06056	218.016	0.92		0.812	3.46	3.52	3.25215		-0.018
	0.817	4.06	-0.023		18.5486							0.245	2.66429	2.66429	0.845	3.48438	2.99375		0.06111	219.996	0.9175		0.817	3.4975	3.545	3.26425		-0.023
	0.822	4.08	-0.028		18.5657							0.25	1.62143	2.71429	0.85	3.50625	3.51875		0.06167	222.012	0.92		0.822	3.535	3.535	3.28238		-0.028
	0.827	4.07143	-0.033		18.7743							0.255	-0.03929	2.74286	0.855	3.54062	3.51875		0.06222	223.992	0.92		0.827	3.5175	3.575	3.28843		-0.033	--	--
	0.832	4.10571	-0.038									0.26	-0.01071	2.775	0.86	3.53437	3.54375		0.06278	226.008	0.92		0.832	3.5425	3.5575	3.31865		-0.038	--	--
	0.837	4.13429	-0.043									0.265	-0.00357	2.80714	0.865	3.55313	3.5625		0.06333	227.988	0.92		0.837	3.545	3.565	3.3247		-0.043	--	--
	0.842	4.12286	-0.048									0.27	0	2.83571	0.87	3.575	0.02187		0.06389	230.004	0.92		0.842	3.565	3.575	3.33376		-0.048	--	--
	0.847	4.14571	-0.053									0.275	3.30357	2.88571	0.875	3.5875	-0.00313		0.06444	231.984	0.9175		0.847	3.5875	3.6125	3.34888		-0.053	--	--
	0.852	4.18	-0.058									0.28	2.94286	2.91429	0.88	3.62188	-0.00313		0.065	234	0.9175		0.852	3.6325	3.6325	3.37003		-0.058	--	--
	0.857	4.15714	-0.063									0.285	2.94643	2.94286	0.885	3.63125	-0.00313		0.06556	236.016	0.9175		0.857	3.5925	3.65	3.38514		-0.063	--	--
	0.862	4.17429	-0.068									0.29	3.00357	2.99286	0.89	3.64688	3.54375		0.06611	237.996	0.92		0.862	3.6225	3.6525	3.3791		-0.068	--	--
	0.867	4.19429	-0.073									0.295	3.025	3.025	0.895	3.67188	3.6625		0.06667	240.012	0.92		0.867	3.685	3.65	3.41537		-0.073	--	--
	0.872	4.22571	-0.078									0.3	-0.04286	3.05357	0.9	3.68125	3.69062		0.06722	241.992	0.92		0.872	3.7275	3.6975	3.43351		-0.078	--	--
	0.877	4.23143										0.305	-0.01429	3.08571	0.905	3.66562	3.71875		0.06778	244.008	0.9175		0.877	3.715	3.7075	3.41537		-0.083	--	--
	0.882	4.23714										0.31	-0.00357	3.12143	0.91	3.71875	3.74063		0.06833	245.988	0.9175		0.882	3.67	3.725	3.46675		-0.088	--	--
	0.887	4.22857										0.315	0	3.14286	0.915	3.70938	-0.00313		0.06889	248.004	0.92		0.887	3.7025	3.77	3.48791		-0.093	--	--
	0.892	4.26286										0.32	3.55357	3.16429	0.92	3.72812	-0.00313		0.06944	249.984	0.9175		0.892	3.7175	3.7575	3.48791		-0.098	--	--
	0.897	4.25714										0.325	3.225	3.21071	0.925	3.78437	-0.00313		0.07	252	0.92		0.897	3.7275	3.75	3.48791		-0.103	--	--
	0.902	4.27714										0.33	3.27143	3.24286	0.93	3.8125	-0.00313		0.07056	254.016	0.9175		0.902	3.7375	3.74	3.52115		-0.108	--	--
	0.907	4.29429										0.335	3.26429	3.25	0.935	3.80313	3.68125		0.07111	255.996	0.9175		0.907	3.7375	3.74	3.51813		-0.113	--	--
	0.912	4.30857										0.34	3.26071	3.28214	0.94	3.81875	3.80313		0.07167	258.012	0.9175		0.912	3.7425	3.82	3.53929		-0.118	--	--
	0.917	4.31714										0.345	-0.03214	3.34286	0.945	3.82187	3.82813		0.07222	259.992	0.9175		0.917	3.765	3.825	3.56045		-0.123	--	--
	0.922	4.32571										0.35	-0.01071	3.375	0.95	3.83125	3.87188		0.07278	262.008	0.915		0.922	3.85	3.81	3.57557		-0.128	--	--
	0.927	4.32286										0.355	-0.00357	3.41071	0.955	3.85625	3.8625		0.07333	263.988	0.9175		0.927	3.85	3.83	3.59672		-0.133	--	--
	0.932	4.34571										0.36	-0.00357	3.44286	0.96	3.86563	0		0.07389	266.004	0.915		0.932	3.845	3.815	3.60578		-0.138	--	--
	0.937	4.35714										0.365	3.28214	3.46071	0.965	3.88125	0		0.07444	267.984	0.9175		0.937	3.815	3.805	3.6209		-0.143	--	--
	0.942	4.35714										0.37	3.51071	3.48214	0.97	3.88125	-0.00313		0.075	270	0.9175		0.942	3.8575	3.8975	3.6088		-0.148	--	--
	0.947	4.40286										0.375	3.46071	3.50357	0.975	3.90937	0		0.07556	272.016	0.9175		0.947	3.85	3.905	3.63299		-0.153	--	--
	0.952	4.40857										0.38	3.53214	3.54286	0.98	3.93438	0.09375		0.07611	273.996	0.9175		0.952	3.8825	3.83	3.65717		-0.158	--	--
	0.957	4.38571										0.385	3.53214	3.53929	0.985	3.94375	3.9625		0.07667	276.012	0.9175		0.957	3.8875	3.895	3.67833		-0.163	--	--
	0.962	4.38857										0.39	-0.03214	3.58214	0.99	3.93438	3.95313		0.07722	277.992	0.9175		0.962	3.8775	3.9425	3.68135		-0.168	--	--
	0.967	4.42571										0.395	-0.01429	3.62143	0.995	3.95	3.96875		0.07778	280.008	0.9175		0.967	3.8675	3.9325	3.68135		-0.173	--	--
	0.972	4.44286										0.4	-0.00357	3.63214	1	3.97812	3.97812		0.07833	281.988	0.9175		0.972	3.9	3.955	3.71157		-0.178	--	--
	0.977	4.43429										0.405	-0.00357	3.66786	1.005	3.97812	0.00938		0.07889	284.004	0.9175		0.977	3.945	3.9275	3.70251		-0.183	--	--
	0.982	4.46286										0.41	0	3.68929	1.01	4.00312	-0.00313		0.07944	285.984	0.9175		0.982	3.945	3.9225	3.73877		-0.188	--	--
	0.987	4.47143					--					0.415	3.81071	3.7	1.015	4.01563	-0.00313		0.08	288	0.9175		0.987	3.97	3.9425	3.74179		-0.193	--	--
	0.992	4.46857					--					0.42	3.77143	3.73214	1.02	4.00625	0		0.08056	290.016	0.9175		0.992	3.99	3.995	3.75087		-0.198	--	--
	0.997	4.46					--					0.425	3.77143	3.75	1.025	4.04688	0		0.08111	291.996	0.9175		0.997	3.99	3.9675	3.76598		-0.203	--	--
	1.002	4.49143					--					0.43	3.76071	3.78929	1.03	4.06562	4.07188		0.08167	294.012	0.9175		1.002	4.0225	3.965	3.75993		-0.208	--	--
	1.007	4.50857					--					0.435	3.80714	3.81786	1.035	4.04688	4.06562		0.08222	295.992	0.9175		1.007	4.065	4.0125	3.79923		-0.213	--	--
	1.012	4.49714					--					0.44	-0.03929	3.84286	1.04	4.08437	4.08437		0.08278	298.008	0.915		1.012	4.035	4.01	3.77504		-0.218	--	--
	1.017	4.48					--					0.445	-0.01071	3.85	1.045	4.09375	4.11562		0.08333	299.988	0.9175		1.017	4.035	4.05	3.79015		-0.223	--	--
	1.022	4.51714					--					0.45	-0.00357	3.88214	1.05	4.08437	2.23438		0.08389	302.004	0.92		1.022	4.0475	4.08	3.8234		-0.228	--	--
	1.027	4.53714					--					0.455	-0.00357	3.90714	1.055	4.11875	0		0.08444	303.984	0.9175		1.027	4.03	4.0625	3.82038		-0.233	--	--
	1.032	4.54286					--					0.46	0.84286	3.92143	1.06	4.12812	-0.00313		0.085	306	0.9175		1.032	4.0225	4.1025	3.84456		-0.238	--	--
	1.037	4.55429					--					0.465	3.97857	3.92143	1.065	4.13438	0		0.08556	308.016	0.9175		1.037	4.0725	4.035	3.85665		-0.243	--	--
	1.042	4.55429					--					0.47	3.96071	3.95714	1.07	4.15313	0		0.08611	309.996	0.9175		1.042	4.1075	4.05	3.85665		-0.248	--	--
	1.047	4.58					--					0.475	3.98929	3.96786	1.075	4.13438	4.03125		0.08667	312.012	0.9175		1.047	4.115	4.08	3.87478		-0.253	--	--
	1.052	4.60571					--					0.48	4.01786	4	1.08	4.19375	4.20313		0.08722	313.992	0.92		1.052	4.0925	4.105	3.85363		-0.258	--	--
	1.057	4.56					--					0.485	0.08929	4.02857	1.085	4.19375	4.1875		0.08778	316.008	0.92		1.057	4.095	4.11	3.89594		-0.263	--	--
	1.062	4.56286					--					0.49	-0.01071	4.04643	1.09	4.18438	4.18438		0.08833	317.988	0.9175		1.062	4.1025	4.105	3.90199		-0.268	--	--
	1.067	4.59714										0.495	-0.00357	4.04643	1.095	4.20313	4.20625		0.08889	320.004	0.92		1.067	4.1125	4.1225	3.90501		-0.273	--	--
	1.072	4.62571										0.5	-0.00357	4.07857	1.1	4.22187	0		0.08944	321.984	0.9175		1.072	4.1425	4.1525	3.92314		-0.278	--	--
	1.077	4.59429													1.105	4.19688	0		0.09	324	0.9175		1.077	4.16	4.155	3.92616		-0.283	--	--
	1.082	4.62													1.11	4.2125	0		0.09056	326.016	0.92		1.082	4.1225	4.1375	3.94128		-0.288	--	--
	1.087	4.62286													1.115	4.25	0		0.09111	327.996	0.92		1.087	4.1225	4.1325	3.95639		-0.293	--	--
	1.092	4.62													1.12	4.26563	4.06562		0.09167	330.012	0.9175		1.092	4.1675	4.165	3.9443		-0.298	--	--
	1.097	4.60286													1.125	4.25625	4.29375		0.09222	331.992	0.92		1.097	4.1475	4.1625	3.95639		-0.303	--	--
	1.102	4.63714													1.13	4.28437	4.28437		0.09278	334.008	0.92		1.102	4.2075	4.175	3.97151		-0.308	--	--
	1.107	4.64286													1.135	4.28437	4.3		0.09333	335.988	0.9175		1.107	4.15	4.185	3.97453		-0.313	--	--
	1.112	4.63429													1.14	4.26563	4.30938		0.09389	338.004	0.915		1.112	4.2275	4.2025	3.96545		-0.318	--	--
	1.117	4.64													1.145	4.325	0.75313		0.09444	339.984	0.9175		1.117	4.2025	4.2025	3.99266		-0.323	--	--
	1.122	4.66571													1.15	4.29375	0		0.095	342	0.9175		1.122	4.19	4.1925	4.01079		-0.328	--	--
	1.127	4.66													1.155	4.31875	0		0.09556	344.016	0.92		1.127	4.2475	4.17	4.01685		-0.333	--	--
	1.132	4.67714													1.16	4.32813	0		0.09611	345.996	0.92		1.132	4.195	4.1875	4.02289		-0.338	--	--
	1.137	4.68286													1.165	4.35313	0		0.09667	348.012	0.9175		1.137	4.1925	4.1675	4.01381		-0.343	--	--
	1.142	4.7													1.17	4.35313	4.39687		0.09722	349.992	0.9175		1.142	4.24	4.29	4.01685		-0.348	--	--
	1.147	4.70857													1.175	4.3625	4.38125		0.09778	352.008	0.92		1.147	4.2475	4.2175	4.01381		-0.353	--	--
	1.152	4.72571													1.18	4.3625	4.39375		0.09833	353.988	0.92		1.152	4.2725	4.2275	4.06218		-0.358	--	--
	1.157	4.70857													1.185	4.34375	4.38125		0.09889	356.004	0.92		1.157	4.3075	4.2425	4.05008		-0.363	--	--
	1.162	4.70857													1.19	4.39375	4.40625		0.09944	357.984	0.9175		1.162	4.2075	4.27	4.06218		-0.368	--	--
	1.167	4.72857													1.195	4.3875	0		0.1	360	0.9175		1.167	4.23	4.2975	4.07125		-0.373	--	--
	1.172	4.72571													1.2	4.40625	0		0.10056	362.016	0.9175		1.172	4.255	4.3175	4.05915		-0.378	--	--
	1.177	4.72286													1.205	4.4125	0		0.10111	363.996	0.92		1.177	4.31	4.29	4.08938		-0.383	--	--
	1.182	4.73429													1.21	4.41563	0		0.10167	366.012	0.9175		1.182	4.335	4.2675	4.09542		-0.388	--	--
	1.187	4.78													1.215	4.42188	0		0.10222	367.992	0.9175		1.187	4.32	4.2625	4.09542		-0.393	--	--
	1.192	4.76													1.22	4.4375	4.47187		0.10278	370.008	0.92		1.192	4.3075	4.3025	4.0924		-0.398	--	--
	1.197	4.74571													1.225	4.45937	4.47187		0.10333	371.988	0.92		1.197	4.305	4.3675	4.10449		-0.403	--	--
	1.202	4.74													1.23	4.47187	4.49062		0.10389	374.004	0.92		1.202	4.27	4.3225	4.11961		-0.408	--	--
	1.207	4.76													1.235	4.47187	4.48125		0.10444	375.984	0.92		1.207	4.33	4.2825	4.09542		-0.413	--	--
	1.212	4.79143													1.24	4.48438	4.51563		0.105	378	0.9175		1.212	4.3375	4.3175	4.12867		-0.418	--	--
	1.217	4.77714													1.245	4.47187	0		0.10556	380.016	0.92		1.217	4.2925	4.3125	4.12565		-0.423	--	--
	1.222	4.77429													1.25	4.48438	0		0.10611	381.996	0.92		1.222	4.33	4.35	4.1468		-0.428	--	--
	1.227	4.80857					--								1.255	4.49375	0		0.10667	384.012	0.9175		1.227	4.3075	4.35	4.14982		-0.433	--	--
	1.232	4.82857					--								1.26	4.50938	0		0.10722	385.992	0.92		1.232	4.32	4.3675	4.13774		-0.438	--	--
	1.237	4.77714					--								1.265	4.50938	4.54375		0.10778	388.008	0.9175		1.237	4.355	4.365	4.14076		-0.443	--	--
	1.242	4.8					--								1.27	4.52813	4.55312		0.10833	389.988	0.92		1.242	4.39	4.3625	4.1589		-0.448	--	--
	1.247	4.82					--								1.275	4.525	4.54688		0.10889	392.004	0.9175		1.247	4.42	4.39	4.16192		-0.453	--	--
	1.252	4.82571					--								1.28	4.54688	4.57813		0.10944	393.984	0.92		1.252	4.3575	4.36	4.17098		-0.458	--	--
	1.257	4.82857					--								1.285	4.53437	4.5625		0.11	396	0.92		1.257	4.35	4.3425	4.15285		-0.463	--	--
	1.262	4.84286					--								1.29	4.56875	0.00625		0.11056	398.016	0.92		1.262	4.37	4.365	4.18307		-0.468	--	--
	1.267	4.86857					--								1.295	4.55312	0		0.11111	399.996	0.92		1.267	4.345	4.3525	4.16796		-0.473	--	--
	1.272	4.85429					--								1.3	4.55938	0		0.11167	402.012	0.92		1.272	4.4125	4.35	4.17401		-0.478	--	--
	1.277	4.85143					--												0.11222	403.992	0.92		1.277	4.3975	4.4025	4.18005		-0.483	--	--
	1.282	4.84857					--												0.11278	406.008	0.92		1.282	4.415	4.39	4.20121		-0.488	--	--
	1.287	4.87429					--												0.11333	407.988	0.92		1.287	4.4075	4.32	4.2133		-0.493	--	--
	1.292	4.85429					--												0.11389	410.004	0.92		1.292	4.455	4.405	4.2133		-0.498	--	--
	1.297	4.82571					--												0.11444	411.984	0.92		1.297	4.4225	4.4075	4.22236		-0.503	--	--
	1.302	4.85714					--												0.115	414	0.92		1.302	4.445	4.4475	4.22841		-0.508	--	--
	1.307	4.88																	0.11556	416.016	0.92		1.307	4.4475	4.4125	4.23143		-0.513	--	--
	1.312	4.86286																	0.11611	417.996	0.92		1.312	4.46	4.39	4.21934		-0.518	--	--
	1.317	4.86																	0.11667	420.012	0.92		1.317	4.4675	4.41	4.21632		-0.523	--	--
	1.322	4.90286																	0.11722	421.992	0.9175		1.322	4.4675	4.4425	4.23143		-0.528	--	--
	1.327	4.86286																	0.11778	424.008	0.92		1.327	4.4875	4.39	4.24353		-0.533	--	--
	1.332	4.88286																	0.11833	425.988	0.92		1.332	4.4475	4.44	4.24655		-0.538	--	--
	1.337	4.90286																	0.11889	428.004	0.9175		1.337	4.48	4.43	4.24353		-0.543	--	--
	1.342	4.89714																	0.11944	429.984	0.92		1.342	4.495	4.515	4.24957		-0.548	--	--
	1.347	4.90571																	0.12	432	0.92		1.347	4.46	4.49	4.27979		-0.553	--	--
	1.352	4.92857																	0.12056	434.016	0.92		1.352	4.5075	4.4625	4.27374		-0.558	--	--
	1.357	4.88857																	0.12111	435.996	0.92		1.357	4.47	4.42	4.26166		-0.563	--	--
	1.362	4.91143																	0.12167	438.012	0.92		1.362	4.4775	4.4175	4.25259		-0.568	--	--
	1.367	4.92571																	0.12222	439.992	0.92		1.367	4.445	4.4575	4.27979		-0.573	--	--
	1.372	4.92286																	0.12278	442.008	0.92		1.372	4.45	4.4625	4.24655		-0.578	--	--
	1.377	4.92857																	0.12333	443.988	0.92		1.377	4.5175	4.4625	4.26468			--	--
	1.382	4.93143																	0.12389	446.004	0.92		1.382	4.4825	4.41	4.29189			--	--
	1.387	4.95714																	0.12444	447.984	0.92		1.387	4.46	4.51	4.23445			--	--
	1.392	4.94857																	0.125	450	0.92		1.392	4.515	4.4725	4.30699			--	--
	1.397	4.95714																	0.12556	452.016	0.92		1.397	4.5175	4.52	4.31304			--	--
	1.402	4.98857																	0.12611	453.996	0.9225		1.402	4.475	4.4975	4.32512			--	--
	1.407	4.95714																	0.12667	456.012	0.92		1.407	4.5025	4.495	4.28887			--	--
	1.412	4.97143																	0.12722	457.992	0.92		1.412	4.515	4.46	4.31304			--	--
	1.417	4.97429																	0.12778	460.008	0.92		1.417	4.5	4.4975	4.27979			--	--
	1.422	4.98																	0.12833	461.988	0.9225		1.422	4.505	4.51	4.33722			--	--
																			0.12889	464.004	0.9225					4.34025
																			0.12944	465.984	0.9225					4.33722
																			0.13	468	0.92					4.3221
																			0.13056	470.016	0.9225					4.31908
																			0.13111	471.996	0.92					4.3342
																			0.13167	474.012	0.92					4.3342
																			0.13222	475.992	0.9225					4.34025
																			0.13278	478.008	0.9225					4.33118
																			0.13333	479.988	0.9225					4.35233
																			0.13389	482.004	0.9225					4.36442
																			0.13444	483.984	0.9225
																			0.135	486	0.92
																			0.13556	488.016	0.9225
																			0.13611	489.996	0.92
																			0.13667	492.012	0.9225
																			0.13722	493.992	0.925
																			0.13778	496.008	0.9225
																			0.13833	497.988	0.9225
																			0.13889	500.004	0.92
																			0.13944	501.984	0.9225
																			0.14	504	0.9225
																			0.14056	506.016	0.9225
																			0.14111	507.996	0.9225
																			0.14167	510.012	0.9225
																			0.14222	511.992	0.92
																			0.14278	514.008	0.9225
																			0.14333	515.988	0.9225
																			0.14389	518.004	0.9225
																			0.14444	519.984	0.9225
																			0.145	522	0.9225
																			0.14556	524.016	0.9225
																			0.14611	525.996	0.925
																			0.14667	528.012	0.9225
																			0.14722	529.992	0.925
																			0.14778	532.008	0.9225
																			0.14833	533.988	0.9225
																			0.14889	536.004	0.925
																			0.14944	537.984	0.9225
																			0.15	540	0.9225
																			0.15056	542.016	0.925
																			0.15111	543.996	0.925
																			0.15167	546.012	0.9225
																			0.15222	547.992	0.925
																			0.15278	550.008	0.925
																			0.15333	551.988	0.9225
																			0.15389	554.004	0.9225
																			0.15444	555.984	0.925
																			0.155	558	0.925
																			0.15556	560.016	0.925
																			0.15611	561.996	0.925
																			0.15667	564.012	0.925
																			0.15722	565.992	0.9225
																			0.15778	568.008	0.925
																			0.15833	569.988	0.925
																			0.15889	572.004	0.925
																			0.15944	573.984	0.9275
																			0.16	576	0.925
																			0.16056	578.016	0.925
																			0.16111	579.996	0.925
																			0.16167	582.012	0.9275
																			0.16222	583.992	0.925
																			0.16278	586.008	0.9275
																			0.16333	587.988	0.9275
																			0.16389	590.004	0.925
																			0.16444	591.984	0.925
																			0.165	594	0.925
																			0.16556	596.016	0.925
																			0.16611	597.996	0.9275
																			0.16667	600.012	0.9275
																			0.16722	601.992	0.925
																			0.16778	604.008	0.9275
																			0.16833	605.988	0.9275
																			0.16889	608.004	0.925
																			0.16944	609.984	0.925
																			0.17	612	0.9275
																			0.17056	614.016	0.9275
																			0.17111	615.996	0.9275
																			0.17167	618.012	0.9275
																			0.17222	619.992	0.9275
																			0.17278	622.008	0.93
																			0.17333	623.988	0.93
																			0.17389	626.004	0.93
																			0.17444	627.984	0.9325
																			0.175	630	0.9325
																			0.17556	632.016	0.93
																			0.17611	633.996	0.9325
																			0.17667	636.012	0.93
																			0.17722	637.992	0.93
							--												0.17778	640.008	0.9325
							--												0.17833	641.988	0.93
							--												0.17889	644.004	0.9325
							--												0.17944	645.984	0.93
							--												0.18	648	0.9325
							--												0.18056	650.016	0.93
							--												0.18111	651.996	0.93
							--												0.18167	654.012	0.93
							--												0.18222	655.992	0.9325
							--												0.18278	658.008	0.93
							--												0.18333	659.988	0.9325
							--												0.18389	662.004	0.93
							--												0.18444	663.984	0.93
							--												0.185	666	0.9325
							--												0.18556	668.016	0.9325
							--												0.18611	669.996	0.9325
							--												0.18667	672.012	0.9325
							--												0.18722	673.992	0.935
							--												0.18778	676.008	0.935
							--												0.18833	677.988	0.9325
							--												0.18889	680.004	0.9325
							--												0.18944	681.984	0.9325
							--												0.19	684	0.9325
							--												0.19056	686.016	0.9325
							--												0.19111	687.996	0.935
							--												0.19167	690.012	0.935
							--												0.19222	691.992	0.9325
							--												0.19278	694.008	0.935
							--												0.19333	695.988	0.9325
							--												0.19389	698.004	0.935
							--												0.19444	699.984	0.935
							--												0.195	702	0.935
							--												0.19556	704.016	0.935
							--												0.19611	705.996	0.935
							--												0.19667	708.012	0.935
							--												0.19722	709.992	0.935
							--												0.19778	712.008	0.935
							--												0.19833	713.988	0.9375
							--												0.19889	716.004	0.9375
							--												0.19944	717.984	0.935
							--												0.2	720	0.9375
							--												0.20056	722.016	0.9375
							--												0.20111	723.996	0.9375
							--												0.20167	726.012	0.935
							--												0.20222	727.992	0.935
							--												0.20278	730.008	0.935
							--												0.20333	731.988	0.935
							--												0.20389	734.004	0.9375
							--												0.20444	735.984	0.9375
							--												0.205	738	0.94
							--												0.20556	740.016	0.9375
							--												0.20611	741.996	0.9375
							--												0.20667	744.012	0.9375
							--												0.20722	745.992	0.9375
							--												0.20778	748.008	0.9375
							--												0.20833	749.988	0.9375
							--												0.20889	752.004	0.9375
							--												0.20944	753.984	0.94
							--												0.21	756	0.9375
							--												0.21056	758.016	0.94
							--												0.21111	759.996	0.9375
							--												0.21167	762.012	0.9375
							--												0.21222	763.992	0.9375
							--												0.21278	766.008	0.9375
																			0.21333	767.988	0.9375
																			0.21389	770.004	0.94
																			0.21444	771.984	0.9375
																			0.215	774	0.94
																			0.21556	776.016	0.94
																			0.21611	777.996	0.94
																			0.21667	780.012	0.9375
																			0.21722	781.992	0.9375
																			0.21778	784.008	0.9375
																			0.21833	785.988	0.94
																			0.21889	788.004	0.94
																			0.21944	789.984	0.94
																			0.22	792	0.94
																			0.22056	794.016	0.94
																			0.22111	795.996	0.94
																			0.22167	798.012	0.9375
																			0.22222	799.992	0.94
																			0.22278	802.008	0.94
																			0.22333	803.988	0.94
																			0.22389	806.004	0.94
																			0.22444	807.984	0.94
																			0.225	810	0.94
																			0.22556	812.016	0.9375
																			0.22611	813.996	0.94
																			0.22667	816.012	0.9375
																			0.22722	817.992	0.94
																			0.22778	820.008	0.94
																			0.22833	821.988	0.94
																			0.22889	824.004	0.94
																			0.22944	825.984	0.94
																			0.23	828	0.94
																			0.23056	830.016	0.94
																			0.23111	831.996	0.9425
																			0.23167	834.012	0.9425
																			0.23222	835.992	0.9425
																			0.23278	838.008	0.94
																			0.23333	839.988	0.9425
																			0.23389	842.004	0.94
																			0.23444	843.984	0.94
																			0.235	846	0.94
																			0.23556	848.016	0.9425
																			0.23611	849.996	0.9425
																			0.23667	852.012	0.9425
																			0.23722	853.992	0.94
																			0.23778	856.008	0.94
																			0.23833	857.988	0.94
																			0.23889	860.004	0.94
																			0.23944	861.984	0.9425
																			0.24	864	0.9425
																			0.24056	866.016	0.9425
																			0.24111	867.996	0.9425
																			0.24167	870.012	0.9425
																			0.24222	871.992	0.9425
																			0.24278	874.008	0.9425
																			0.24333	875.988	0.9425
																			0.24389	878.004	0.9425
																			0.24444	879.984	0.9425
																			0.245	882	0.9425
																			0.24556	884.016	0.94
																			0.24611	885.996	0.94
																			0.24667	888.012	0.94
																			0.24722	889.992	0.94
																			0.24778	892.008	0.9425
																			0.24833	893.988	0.9425
																			0.24889	896.004	0.9425
																			0.24944	897.984	0.9425
																			0.25	900	0.9425
																			0.25056	902.016	0.9425
																			0.25111	903.996	0.945
																			0.25167	906.012	0.9425
																			0.25222	907.992	0.9425
																			0.25278	910.008	0.94
																			0.25333	911.988	0.945
																			0.25389	914.004	0.9425
																			0.25444	915.984	0.9425
																			0.255	918	0.9425
																			0.25556	920.016	0.94
																			0.25611	921.996	0.9425
																			0.25667	924.012	0.9425
																			0.25722	925.992	0.945
																			0.25778	928.008	0.945
																			0.25833	929.988	0.945
																			0.25889	932.004	0.945
																			0.25944	933.984	0.945
																			0.26	936	0.9425
																			0.26056	938.016	0.945
																			0.26111	939.996	0.945
																			0.26167	942.012	0.945
																			0.26222	943.992	0.945
																			0.26278	946.008	0.945
																			0.26333	947.988	0.945
																			0.26389	950.004	0.9425
																			0.26444	951.984	0.9425
																			0.265	954	0.9425
																			0.26556	956.016	0.9425
																			0.26611	957.996	0.945
																			0.26667	960.012	0.945
																			0.26722	961.992	0.945
																			0.26778	964.008	0.9425
																			0.26833	965.988	0.945
																			0.26889	968.004	0.945
																			0.26944	969.984	0.945
																			0.27	972	0.945
																			0.27056	974.016	0.945
																			0.27111	975.996	0.9475
																			0.27167	978.012	0.945
																			0.27222	979.992	0.945
																			0.27278	982.008	0.945
																			0.27333	983.988	0.945
																			0.27389	986.004	0.945
																			0.27444	987.984	0.9475
																			0.275	990	0.945
																			0.27556	992.016	0.9475
																			0.27611	993.996	0.9475
																			0.27667	996.012	0.9475
																			0.27722	997.992	0.9475
																			0.27778	1000.01	0.9475
																			0.27833	1001.99	0.9475
																			0.27889	1004	0.9475
																			0.27944	1005.98	0.9475
																			0.28	1008	0.9475
																			0.28056	1010.02	0.9475
																			0.28111	1012	0.9475
																			0.28167	1014.01	0.9475
																			0.28222	1015.99	0.9475
																			0.28278	1018.01	0.9475
																			0.28333	1019.99	0.9475
																			0.28389	1022	0.9475
																			0.28444	1023.98	0.9475
																			0.285	1026	0.9475
																			0.28556	1028.02	0.9475
																			0.28611	1030	0.95
																			0.28667	1032.01	0.9475
																			0.28722	1033.99	0.9475
																			0.28778	1036.01	0.95
																			0.28833	1037.99	0.9475
																			0.28889	1040	0.9475
																			0.28944	1041.98	0.9475
																			0.29	1044	0.9475
																			0.29056	1046.02	0.9475
																			0.29111	1048	0.9475
																			0.29167	1050.01	0.9475
																			0.29222	1051.99	0.9475
																			0.29278	1054.01	0.9475
																			0.29333	1055.99	0.945
																			0.29389	1058	0.95
																			0.29444	1059.98	0.9475
																			0.295	1062	0.95
																			0.29556	1064.02	0.9475
																			0.29611	1066	0.95
																			0.29667	1068.01	0.9475
																			0.29722	1069.99	0.9475
																			0.29778	1072.01	0.9475
																			0.29833	1073.99	0.9475
																			0.29889	1076	0.95
																			0.29944	1077.98	0.9475
																			0.3	1080	0.9475
																			0.30056	1082.02	0.9475
																			0.30111	1084	0.95
																			0.30167	1086.01	0.95
																			0.30222	1087.99	0.9475
																			0.30278	1090.01	0.9475
																			0.30333	1091.99	0.9475
																			0.30389	1094	0.95
																			0.30444	1095.98	0.95
																			0.305	1098	0.95
																			0.30556	1100.02	0.9475
																			0.30611	1102	0.95
																			0.30667	1104.01	0.9475
																			0.30722	1105.99	0.95
																			0.30778	1108.01	0.9475
																			0.30833	1109.99	0.95
																			0.30889	1112	0.95
																			0.30944	1113.98	0.9525
																			0.31	1116	0.95
																			0.31056	1118.02	0.9475
																			0.31111	1120	0.95
																			0.31167	1122.01	0.95
																			0.31222	1123.99	0.9525
																			0.31278	1126.01	0.95
																			0.31333	1127.99	0.95
																			0.31389	1130	0.95
																			0.31444	1131.98	0.9525
																			0.315	1134	0.95
																			0.31556	1136.02	0.95
																			0.31611	1138	0.95
																			0.31667	1140.01	0.9525
																			0.31722	1141.99	0.95
																			0.31778	1144.01	0.95
																			0.31833	1145.99	0.95
																			0.31889	1148	0.9525
																			0.31944	1149.98	0.9525
																			0.32	1152	0.9525
																			0.32056	1154.02	0.95
																			0.32111	1156	0.95
																			0.32167	1158.01	0.95
																			0.32222	1159.99	0.95
																			0.32278	1162.01	0.95
																			0.32333	1163.99	0.95
																			0.32389	1166	0.9525
																			0.32444	1167.98	0.9525
																			0.325	1170	0.95
																			0.32556	1172.02	0.95
																			0.32611	1174	0.95
																			0.32667	1176.01	0.95
																			0.32722	1177.99	0.95
																			0.32778	1180.01	0.95
																			0.32833	1181.99	0.95
																			0.32889	1184	0.95
																			0.32944	1185.98	0.95
																			0.33	1188	0.95
																			0.33056	1190.02	0.95
																			0.33111	1192	0.95
																			0.33167	1194.01	0.95
																			0.33222	1195.99	0.95
																			0.33278	1198.01	0.9475
																			0.33333	1199.99	0.95
																			0.33389	1202	0.95
																			0.33444	1203.98	0.9525
																			0.335	1206	0.95
																			0.33556	1208.02	0.95
																			0.33611	1210	0.9475
																			0.33667	1212.01	0.9525
																			0.33722	1213.99	0.9525
																			0.33778	1216.01	0.9525
																			0.33833	1217.99	0.9525
																			0.33889	1220	0.9525
																			0.33944	1221.98	0.95
																			0.34	1224	0.9525
																			0.34056	1226.02	0.95
																			0.34111	1228	0.9525
																			0.34167	1230.01	0.95
																			0.34222	1231.99	0.95
																			0.34278	1234.01	0.9525
																			0.34333	1235.99	0.9525
																			0.34389	1238	0.9525
																			0.34444	1239.98	0.9525
																			0.345	1242	0.95
																			0.34556	1244.02	0.95
																			0.34611	1246	0.95
																			0.34667	1248.01	0.9525
																			0.34722	1249.99	0.9525
																			0.34778	1252.01	0.9525
																			0.34833	1253.99	0.9525
																			0.34889	1256	0.95
																			0.34944	1257.98	0.9525
																			0.35	1260	0.95
																			0.35056	1262.02	0.95
																			0.35111	1264	0.955
																			0.35167	1266.01	0.9525
																			0.35222	1267.99	0.9525
																			0.35278	1270.01	0.9525
																			0.35333	1271.99	0.9525
																			0.35389	1274	0.9525
																			0.35444	1275.98	0.9525
																			0.355	1278	0.9525
																			0.35556	1280.02	0.9525
																			0.35611	1282	0.9525
																			0.35667	1284.01	0.9525
																			0.35722	1285.99	0.955
																			0.35778	1288.01	0.9525
																			0.35833	1289.99	0.9525
																			0.35889	1292	0.9525
																			0.35944	1293.98	0.9525
																			0.36	1296	0.9525
																			0.36056	1298.02	0.9525
																			0.36111	1300	0.9525
																			0.36167	1302.01	0.9525
																			0.36222	1303.99	0.9525
																			0.36278	1306.01	0.9525
																			0.36333	1307.99	0.9525
																			0.36389	1310	0.955
																			0.36444	1311.98	0.955
																			0.365	1314	0.9525
																			0.36556	1316.02	0.955
																			0.36611	1318	0.955
																			0.36667	1320.01	0.9525
																			0.36722	1321.99	0.9525
																			0.36778	1324.01	0.9525
																			0.36833	1325.99	0.955
																			0.36889	1328	0.955
																			0.36944	1329.98	0.955
																			0.37	1332	0.955
																			0.37056	1334.02	0.9525
																			0.37111	1336	0.955
																			0.37167	1338.01	0.9525
																			0.37222	1339.99	0.9525
																			0.37278	1342.01	0.9575
																			0.37333	1343.99	0.955
																			0.37389	1346	0.955
																			0.37444	1347.98	0.955
																			0.375	1350	0.9525
																			0.37556	1352.02	0.955
																			0.37611	1354	0.955
																			0.37667	1356.01	0.9525
																			0.37722	1357.99	0.955
																			0.37778	1360.01	0.955
																			0.37833	1361.99	0.955
																			0.37889	1364	0.955
																			0.37944	1365.98	0.9575
																			0.38	1368	0.9575
																			0.38056	1370.02	0.9575
																			0.38111	1372	0.955
																			0.38167	1374.01	0.955
																			0.38222	1375.99	0.9575
																			0.38278	1378.01	0.9575
																			0.38333	1379.99	0.9575
																			0.38389	1382	0.955
																			0.38444	1383.98	0.9575
																			0.385	1386	0.9575
																			0.38556	1388.02	0.9575
																			0.38611	1390	0.9575
																			0.38667	1392.01	0.9575
																			0.38722	1393.99	0.9575
																			0.38778	1396.01	0.9575
																			0.38833	1397.99	0.9575
																			0.38889	1400	0.9575
																			0.38944	1401.98	0.9575
																			0.39	1404	0.955
																			0.39056	1406.02	0.9575
																			0.39111	1408	0.9575
																			0.39167	1410.01	0.9575
																			0.39222	1411.99	0.9575
																			0.39278	1414.01	0.9575
																			0.39333	1415.99	0.9575
																			0.39389	1418	0.9575
																			0.39444	1419.98	0.9575
																			0.395	1422	0.9575
																			0.39556	1424.02	0.9575
																			0.39611	1426	0.96
																			0.39667	1428.01	0.9575
																			0.39722	1429.99	0.9575
																			0.39778	1432.01	0.9575
																			0.39833	1433.99	0.9575
																			0.39889	1436	0.9575
																			0.39944	1437.98	0.9575
																			0.4	1440	0.96
																			0.40056	1442.02	0.9575
																			0.40111	1444	0.9575
																			0.40167	1446.01	0.9575
																			0.40222	1447.99	0.9575
																			0.40278	1450.01	0.9575
																			0.40333	1451.99	0.9575
																			0.40389	1454	0.96
																			0.40444	1455.98	0.96
																			0.405	1458	0.9575
																			0.40556	1460.02	0.9575
																			0.40611	1462	0.9575
																			0.40667	1464.01	0.9575
																			0.40722	1465.99	0.9575
																			0.40778	1468.01	0.9575
																			0.40833	1469.99	0.96
																			0.40889	1472	0.96
																			0.40944	1473.98	0.96
																			0.41	1476	0.9575
																			0.41056	1478.02	0.96
																			0.41111	1480	0.96
																			0.41167	1482.01	0.96
																			0.41222	1483.99	0.96
																			0.41278	1486.01	0.96
																			0.41333	1487.99	0.96
																			0.41389	1490	0.96
																			0.41444	1491.98	0.96
																			0.415	1494	0.9575
																			0.41556	1496.02	0.9575
																			0.41611	1498	0.96
																			0.41667	1500.01	0.96
																			0.41722	1501.99	0.96
																			0.41778	1504.01	0.96
																			0.41833	1505.99	0.96
																			0.41889	1508	0.96
																			0.41944	1509.98	0.96
																			0.42	1512	0.9575
																			0.42056	1514.02	0.96
																			0.42111	1516	0.96
																			0.42167	1518.01	0.9575
																			0.42222	1519.99	0.96
																			0.42278	1522.01	0.96
																			0.42333	1523.99	0.9625
																			0.42389	1526	0.96
																			0.42444	1527.98	0.965
																			0.425	1530	0.9625
																			0.42556	1532.02	0.9625
																			0.42611	1534	0.96
																			0.42667	1536.01	0.96
																			0.42722	1537.99	0.96
																			0.42778	1540.01	0.96
																			0.42833	1541.99	0.96
																			0.42889	1544	0.9625
																			0.42944	1545.98	0.96
																			0.43	1548	0.9625
																			0.43056	1550.02	0.9625
																			0.43111	1552	0.965
																			0.43167	1554.01	0.965
																			0.43222	1555.99	0.9625
																			0.43278	1558.01	0.965
																			0.43333	1559.99	0.9625
																			0.43389	1562	0.965
																			0.43444	1563.98	0.9625
																			0.435	1566	0.965
																			0.43556	1568.02	0.9625
																			0.43611	1570	0.965
																			0.43667	1572.01	0.9625
																			0.43722	1573.99	0.9625
																			0.43778	1576.01	0.9625
																			0.43833	1577.99	0.965
																			0.43889	1580	0.9625
																			0.43944	1581.98	0.9625
																			0.44	1584	0.965
																			0.44056	1586.02	0.965
																			0.44111	1588	0.9675
																			0.44167	1590.01	0.965
																			0.44222	1591.99	0.9675
																			0.44278	1594.01	0.9675
																			0.44333	1595.99	0.965
																			0.44389	1598	0.9675
																			0.44444	1599.98	0.965
																			0.445	1602	0.9675
																			0.44556	1604.02	0.9675
																			0.44611	1606	0.9675
																			0.44667	1608.01	0.9675
																			0.44722	1609.99	0.965
																			0.44778	1612.01	0.965
																			0.44833	1613.99	0.9675
																			0.44889	1616	0.9675
																			0.44944	1617.98	0.9675
																			0.45	1620	0.9675
																			0.45056	1622.02	0.9675
																			0.45111	1624	0.9675
																			0.45167	1626.01	0.965
																			0.45222	1627.99	0.9675
																			0.45278	1630.01	0.965
																			0.45333	1631.99	0.965
																			0.45389	1634	0.9675
																			0.45444	1635.98	0.965
																			0.455	1638	0.9675
																			0.45556	1640.02	0.965
																			0.45611	1642	0.97
																			0.45667	1644.01	0.97
																			0.45722	1645.99	0.97
																			0.45778	1648.01	0.97
																			0.45833	1649.99	0.97
																			0.45889	1652	0.97
																			0.45944	1653.98	0.97
																			0.46	1656	0.97
																			0.46056	1658.02	0.97
																			0.46111	1660	0.97
																			0.46167	1662.01	0.9675
																			0.46222	1663.99	0.9675
																			0.46278	1666.01	0.97
																			0.46333	1667.99	0.97
																			0.46389	1670	0.97
																			0.46444	1671.98	0.97
																			0.465	1674	0.9675
																			0.46556	1676.02	0.9675
																			0.46611	1678	0.97
																			0.46667	1680.01	0.97
																			0.46722	1681.99	0.9675
																			0.46778	1684.01	0.97
																			0.46833	1685.99	0.9675
																			0.46889	1688	0.9675
																			0.46944	1689.98	0.97
																			0.47	1692	0.97
																			0.47056	1694.02	0.97
																			0.47111	1696	0.9675
																			0.47167	1698.01	0.9675
																			0.47222	1699.99	0.97
																			0.47278	1702.01	0.97
																			0.47333	1703.99	0.97
																			0.47389	1706	0.97
																			0.47444	1707.98	0.97
																			0.475	1710	0.97
																			0.47556	1712.02	0.9725
																			0.47611	1714	0.97
																			0.47667	1716.01	0.97
																			0.47722	1717.99	0.9725
																			0.47778	1720.01	0.97
																			0.47833	1721.99	0.97
																			0.47889	1724	0.97
																			0.47944	1725.98	0.9725
																			0.48	1728	0.97
																			0.48056	1730.02	0.97
																			0.48111	1732	0.97
																			0.48167	1734.01	0.97
																			0.48222	1735.99	0.97
																			0.48278	1738.01	0.97
																			0.48333	1739.99	0.9725
																			0.48389	1742	0.97
																			0.48444	1743.98	0.9725
																			0.485	1746	0.9725
																			0.48556	1748.02	0.97
																			0.48611	1750	0.97
																			0.48667	1752.01	0.9725
																			0.48722	1753.99	0.97
																			0.48778	1756.01	0.97
																			0.48833	1757.99	0.975
																			0.48889	1760	0.9725
																			0.48944	1761.98	0.9725
																			0.49	1764	0.9725
																			0.49056	1766.02	0.9725
																			0.49111	1768	0.97
																			0.49167	1770.01	0.97
																			0.49222	1771.99	0.9725
																			0.49278	1774.01	0.975
																			0.49333	1775.99	0.9725
																			0.49389	1778	0.9725
																			0.49444	1779.98	0.9725
																			0.495	1782	0.9725
																			0.49556	1784.02	0.9725
																			0.49611	1786	0.975
																			0.49667	1788.01	0.9725
																			0.49722	1789.99	0.97
																			0.49778	1792.01	0.9725
																			0.49833	1793.99	0.9725
																			0.49889	1796	0.975
																			0.49944	1797.98	0.975
																			0.5	1800	0.975
																			0.50056	1802.02	0.9775
																			0.50111	1804	0.9725
																			0.50167	1806.01	0.9725
																			0.50222	1807.99	0.975
																			0.50278	1810.01	0.975
																			0.50333	1811.99	0.9725
																			0.50389	1814	0.975
																			0.50444	1815.98	0.9725
																			0.505	1818	0.9725
																			0.50556	1820.02	0.9725
																			0.50611	1822	0.9725
																			0.50667	1824.01	0.9725
																			0.50722	1825.99	0.9725
																			0.50778	1828.01	0.975
																			0.50833	1829.99	0.9725
																			0.50889	1832	0.9725
																			0.50944	1833.98	0.975
																			0.51	1836	0.975
																			0.51056	1838.02	0.9725
																			0.51111	1840	0.975
																			0.51167	1842.01	0.975
																			0.51222	1843.99	0.975
																			0.51278	1846.01	0.9725
																			0.51333	1847.99	0.9725
																			0.51389	1850	0.975
																			0.51444	1851.98	0.9725
																			0.515	1854	0.975
																			0.51556	1856.02	0.9725
																			0.51611	1858	0.975
																			0.51667	1860.01	0.975
																			0.51722	1861.99	0.975
																			0.51778	1864.01	0.9725
																			0.51833	1865.99	0.9725
																			0.51889	1868	0.9725
																			0.51944	1869.98	0.975
																			0.52	1872	0.975
																			0.52056	1874.02	0.975
																			0.52111	1876	0.975
																			0.52167	1878.01	0.9725
																			0.52222	1879.99	0.975
																			0.52278	1882.01	0.9725
																			0.52333	1883.99	0.9725
																			0.52389	1886	0.975
																			0.52444	1887.98	0.975
																			0.525	1890	0.975
																			0.52556	1892.02	0.975
																			0.52611	1894	0.9725
																			0.52667	1896.01	0.975
																			0.52722	1897.99	0.975
																			0.52778	1900.01	0.975
																			0.52833	1901.99	0.9725
																			0.52889	1904	0.9725
																			0.52944	1905.98	0.975
																			0.53	1908	0.9725
																			0.53056	1910.02	0.9725
																			0.53111	1912	0.975
																			0.53167	1914.01	0.975
																			0.53222	1915.99	0.975
																			0.53278	1918.01	0.975
																			0.53333	1919.99	0.975
																			0.53389	1922	0.975
																			0.53444	1923.98	0.975
																			0.535	1926	0.975
																			0.53556	1928.02	0.975
																			0.53611	1930	0.975
																			0.53667	1932.01	0.975
																			0.53722	1933.99	0.9725
																			0.53778	1936.01	0.9725
																			0.53833	1937.99	0.9725
																			0.53889	1940	0.975
																			0.53944	1941.98	0.975
																			0.54	1944	0.9725
																			0.54056	1946.02	0.975
																			0.54111	1948	0.975
																			0.54167	1950.01	0.975
																			0.54222	1951.99	0.975
																			0.54278	1954.01	0.9775
																			0.54333	1955.99	0.9775
																			0.54389	1958	0.975
																			0.54444	1959.98	0.975
																			0.545	1962	0.975
																			0.54556	1964.02	0.975
																			0.54611	1966	0.9775
																			0.54667	1968.01	0.9775
																			0.54722	1969.99	0.9775
																			0.54778	1972.01	0.9775
																			0.54833	1973.99	0.98
																			0.54889	1976	0.9775
																			0.54944	1977.98	0.9775
																			0.55	1980	0.9775
																			0.55056	1982.02	0.9775
																			0.55111	1984	0.98
																			0.55167	1986.01	0.9775
																			0.55222	1987.99	0.9775
																			0.55278	1990.01	0.98
																			0.55333	1991.99	0.9775
																			0.55389	1994	0.9775
																			0.55444	1995.98	0.9775
																			0.555	1998	0.975
																			0.55556	2000.02	0.9775
																			0.55611	2002	0.975
																			0.55667	2004.01	0.975
																			0.55722	2005.99	0.975
																			0.55778	2008.01	0.975
																			0.55833	2009.99	0.9775
																			0.55889	2012	0.975
																			0.55944	2013.98	0.9775
																			0.56	2016	0.975
																			0.56056	2018.02	0.975
																			0.56111	2020	0.9775
																			0.56167	2022.01	0.975
																			0.56222	2023.99	0.975
																			0.56278	2026.01	0.9775
																			0.56333	2027.99	0.98
																			0.56389	2030	0.975
																			0.56444	2031.98	0.975
																			0.565	2034	0.9775
																			0.56556	2036.02	0.975
																			0.56611	2038	0.975
																			0.56667	2040.01	0.975
																			0.56722	2041.99	0.9775
																			0.56778	2044.01	0.9775
																			0.56833	2045.99	0.975
																			0.56889	2048	0.9775
																			0.56944	2049.98	0.9775
																			0.57	2052	0.9775
																			0.57056	2054.02	0.9775
																			0.57111	2056	0.9775
																			0.57167	2058.01	0.9775
																			0.57222	2059.99	0.9775
																			0.57278	2062.01	0.9775
																			0.57333	2063.99	0.9775
																			0.57389	2066	0.9775
																			0.57444	2067.98	0.975
																			0.575	2070	0.9775
																			0.57556	2072.02	0.9775
																			0.57611	2074	0.975
																			0.57667	2076.01	0.9775
																			0.57722	2077.99	0.9775
																			0.57778	2080.01	0.975
																			0.57833	2081.99	0.9775
																			0.57889	2084	0.9775
																			0.57944	2085.98	0.9775
																			0.58	2088	0.98
																			0.58056	2090.02	0.9775
																			0.58111	2092	0.98
																			0.58167	2094.01	0.9775
																			0.58222	2095.99	0.98
																			0.58278	2098.01	0.98
																			0.58333	2099.99	0.98
																			0.58389	2102	0.9775
																			0.58444	2103.98	0.9775
																			0.585	2106	0.9775
																			0.58556	2108.02	0.9775
																			0.58611	2110	0.98
																			0.58667	2112.01	0.98
																			0.58722	2113.99	0.98
																			0.58778	2116.01	0.98
																			0.58833	2117.99	0.98
																			0.58889	2120	0.9775
																			0.58944	2121.98	0.9775
																			0.59	2124	0.9775
																			0.59056	2126.02	0.98
																			0.59111	2128	0.9775
																			0.59167	2130.01	0.9775
																			0.59222	2131.99	0.9775
																			0.59278	2134.01	0.98
																			0.59333	2135.99	0.98
																			0.59389	2138	0.98
																			0.59444	2139.98	0.9775
																			0.595	2142	0.98
																			0.59556	2144.02	0.98
																			0.59611	2146	0.98
																			0.59667	2148.01	0.9775
																			0.59722	2149.99	0.98
																			0.59778	2152.01	0.98
																			0.59833	2153.99	0.98
																			0.59889	2156	0.98
																			0.59944	2157.98	0.98
																			0.6	2160	0.98
																			0.60056	2162.02	0.98
																			0.60111	2164	0.98
																			0.60167	2166.01	0.9775
																			0.60222	2167.99	0.9775
																			0.60278	2170.01	0.98
																			0.60333	2171.99	0.98
																			0.60389	2174	0.9775
																			0.60444	2175.98	0.9775
																			0.605	2178	0.9775
																			0.60556	2180.02	0.9775
																			0.60611	2182	0.98
																			0.60667	2184.01	0.98
																			0.60722	2185.99	0.98
																			0.60778	2188.01	0.98
																			0.60833	2189.99	0.98
																			0.60889	2192	0.98
																			0.60944	2193.98	0.98
																			0.61	2196	0.98
																			0.61056	2198.02	0.98
																			0.61111	2200	0.9775
																			0.61167	2202.01	0.98
																			0.61222	2203.99	0.9825
																			0.61278	2206.01	0.98
																			0.61333	2207.99	0.98
																			0.61389	2210	0.98
																			0.61444	2211.98	0.98
																			0.615	2214	0.98
																			0.61556	2216.02	0.98
																			0.61611	2218	0.9825
																			0.61667	2220.01	0.9825
																			0.61722	2221.99	0.9825
																			0.61778	2224.01	0.98
																			0.61833	2225.99	0.9825
																			0.61889	2228	0.98
																			0.61944	2229.98	0.98
																			0.62	2232	0.98
																			0.62056	2234.02	0.98
																			0.62111	2236	0.9825
																			0.62167	2238.01	0.9825
																			0.62222	2239.99	0.9825
																			0.62278	2242.01	0.9825
																			0.62333	2243.99	0.9825
																			0.62389	2246	0.9825
																			0.62444	2247.98	0.9825
																			0.625	2250	0.9825
																			0.62556	2252.02	0.9825
																			0.62611	2254	0.9825
																			0.62667	2256.01	0.9825
																			0.62722	2257.99	0.9825
																			0.62778	2260.01	0.9825
																			0.62833	2261.99	0.9825
																			0.62889	2264	0.9825
																			0.62944	2265.98	0.9825
																			0.63	2268	0.985
																			0.63056	2270.02	0.9825
																			0.63111	2272	0.9825
																			0.63167	2274.01	0.9825
																			0.63222	2275.99	0.9825
																			0.63278	2278.01	0.9825
																			0.63333	2279.99	0.9825
																			0.63389	2282	0.9825
																			0.63444	2283.98	0.9825
																			0.635	2286	0.9825
																			0.63556	2288.02	0.985
																			0.63611	2290	0.985
																			0.63667	2292.01	0.9825
																			0.63722	2293.99	0.9825
																			0.63778	2296.01	0.985
																			0.63833	2297.99	0.985
																			0.63889	2300	0.9825
																			0.63944	2301.98	0.985
																			0.64	2304	0.9825
																			0.64056	2306.02	0.9825
																			0.64111	2308	0.9825
																			0.64167	2310.01	0.9825
																			0.64222	2311.99	0.9825
																			0.64278	2314.01	0.9825
																			0.64333	2315.99	0.9825
																			0.64389	2318	0.9825
																			0.64444	2319.98	0.9825
																			0.645	2322	0.985
																			0.64556	2324.02	0.98
																			0.64611	2326	0.98
																			0.64667	2328.01	0.9825
																			0.64722	2329.99	0.985
																			0.64778	2332.01	0.9825
																			0.64833	2333.99	0.985
																			0.64889	2336	0.985
																			0.64944	2337.98	0.9825
																			0.65	2340	0.985
																			0.65056	2342.02	0.9825
																			0.65111	2344	0.985
																			0.65167	2346.01	0.9825
																			0.65222	2347.99	0.985
																			0.65278	2350.01	0.9825
																			0.65333	2351.99	0.9825
																			0.65389	2354	0.985
																			0.65444	2355.98	0.9875
																			0.655	2358	0.9825
																			0.65556	2360.02	0.985
																			0.65611	2362	0.985
																			0.65667	2364.01	0.985
																			0.65722	2365.99	0.985
																			0.65778	2368.01	0.985
																			0.65833	2369.99	0.9875
																			0.65889	2372	0.985
																			0.65944	2373.98	0.985
																			0.66	2376	0.9875
																			0.66056	2378.02	0.985
																			0.66111	2380	0.985
																			0.66167	2382.01	0.985
																			0.66222	2383.99	0.9825
																			0.66278	2386.01	0.985
																			0.66333	2387.99	0.9825
																			0.66389	2390	0.985
																			0.66444	2391.98	0.985
																			0.665	2394	0.9825
																			0.66556	2396.02	0.985
																			0.66611	2398	0.985
																			0.66667	2400.01	0.9825
																			0.66722	2401.99	0.985
																			0.66778	2404.01	0.985
																			0.66833	2405.99	0.985
																			0.66889	2408	0.9825
																			0.66944	2409.98	0.985
																			0.67	2412	0.9825
																			0.67056	2414.02	0.985
																			0.67111	2416	0.9875
																			0.67167	2418.01	0.985
																			0.67222	2419.99	0.985
																			0.67278	2422.01	0.985
																			0.67333	2423.99	0.985
																			0.67389	2426	0.9875
																			0.67444	2427.98	0.9875
																			0.675	2430	0.9875
																			0.67556	2432.02	0.985
																			0.67611	2434	0.9875
																			0.67667	2436.01	0.9875
																			0.67722	2437.99	0.985
																			0.67778	2440.01	0.9875
																			0.67833	2441.99	0.985
																			0.67889	2444	0.985
																			0.67944	2445.98	0.9825
																			0.68	2448	0.9875
																			0.68056	2450.02	0.985
																			0.68111	2452	0.985
																			0.68167	2454.01	0.985
																			0.68222	2455.99	0.9825
																			0.68278	2458.01	0.9825
																			0.68333	2459.99	0.985
																			0.68389	2462	0.9875
																			0.68444	2463.98	0.9875
																			0.685	2466	0.9875
																			0.68556	2468.02	0.9875
																			0.68611	2470	0.985
																			0.68667	2472.01	0.9875
																			0.68722	2473.99	0.9875
																			0.68778	2476.01	0.985
																			0.68833	2477.99	0.985
																			0.68889	2480	0.985
																			0.68944	2481.98	0.985
																			0.69	2484	0.985
																			0.69056	2486.02	0.985
																			0.69111	2488	0.985
																			0.69167	2490.01	0.985
																			0.69222	2491.99	0.9875
																			0.69278	2494.01	0.9875
																			0.69333	2495.99	0.985
																			0.69389	2498	0.9875
																			0.69444	2499.98	0.9875
																			0.695	2502	0.9875
																			0.69556	2504.02	0.99
																			0.69611	2506	0.9875
																			0.69667	2508.01	0.99
																			0.69722	2509.99	0.985
																			0.69778	2512.01	0.985
																			0.69833	2513.99	0.9875
																			0.69889	2516	0.9875
																			0.69944	2517.98	0.9875
																			0.7	2520	0.9875
																			0.70056	2522.02	0.9875
																			0.70111	2524	0.9875
																			0.70167	2526.01	0.9925
																			0.70222	2527.99	0.99
																			0.70278	2530.01	0.9875
																			0.70333	2531.99	0.99
																			0.70389	2534	0.9875
																			0.70444	2535.98	0.99
																			0.705	2538	0.9875
																			0.70556	2540.02	0.99
																			0.70611	2542	0.9875
																			0.70667	2544.01	0.9875
																			0.70722	2545.99	0.9875
																			0.70778	2548.01	0.9875
																			0.70833	2549.99	0.9875
																			0.70889	2552	0.9875
																			0.70944	2553.98	0.9875
																			0.71	2556	0.9875
																			0.71056	2558.02	0.9875
																			0.71111	2560	0.9875
																			0.71167	2562.01	0.9875
																			0.71222	2563.99	0.9875
																			0.71278	2566.01	0.9875
																			0.71333	2567.99	0.9875
																			0.71389	2570	0.99
																			0.71444	2571.98	0.9875
																			0.715	2574	0.99
																			0.71556	2576.02	0.9875
																			0.71611	2578	0.9875
																			0.71667	2580.01	0.9875
																			0.71722	2581.99	0.985
																			0.71778	2584.01	0.99
																			0.71833	2585.99	0.99
																			0.71889	2588	0.9875
																			0.71944	2589.98	0.9875
																			0.72	2592	0.9875
																			0.72056	2594.02	0.99
																			0.72111	2596	0.9875
																			0.72167	2598.01	0.99
																			0.72222	2599.99	0.9925
																			0.72278	2602.01	0.9875
																			0.72333	2603.99	0.9875
																			0.72389	2606	0.9875
																			0.72444	2607.98	0.99
																			0.725	2610	0.9875
																			0.72556	2612.02	0.99
																			0.72611	2614	0.99
																			0.72667	2616.01	0.99
																			0.72722	2617.99	0.9875
																			0.72778	2620.01	0.99
																			0.72833	2621.99	0.99
																			0.72889	2624	0.9925
																			0.72944	2625.98	0.9875
																			0.73	2628	0.99
																			0.73056	2630.02	0.99
																			0.73111	2632	0.9925
																			0.73167	2634.01	0.99
																			0.73222	2635.99	0.99
																			0.73278	2638.01	0.99
																			0.73333	2639.99	0.99
																			0.73389	2642	0.9925
																			0.73444	2643.98	0.99
																			0.735	2646	0.99
																			0.73556	2648.02	0.99
																			0.73611	2650	0.99
																			0.73667	2652.01	0.99
																			0.73722	2653.99	0.99
																			0.73778	2656.01	0.9925
																			0.73833	2657.99	0.99
																			0.73889	2660	0.99
																			0.73944	2661.98	0.9875
																			0.74	2664	0.99
																			0.74056	2666.02	0.9875
																			0.74111	2668	0.99
																			0.74167	2670.01	0.99
																			0.74222	2671.99	0.99
																			0.74278	2674.01	0.9925
																			0.74333	2675.99	0.99
																			0.74389	2678	0.99
																			0.74444	2679.98	0.9875
																			0.745	2682	0.99
																			0.74556	2684.02	0.99
																			0.74611	2686	0.99
																			0.74667	2688.01	0.99
																			0.74722	2689.99	0.9925
																			0.74778	2692.01	0.9925
																			0.74833	2693.99	0.9925
																			0.74889	2696	0.9925
																			0.74944	2697.98	0.99
																			0.75	2700	0.9925
																			0.75056	2702.02	0.9925
																			0.75111	2704	0.9925
																			0.75167	2706.01	0.9925
																			0.75222	2707.99	0.9925
																			0.75278	2710.01	0.9925
																			0.75333	2711.99	0.9925
																			0.75389	2714	0.9925
																			0.75444	2715.98	0.995
																			0.755	2718	0.9925
																			0.75556	2720.02	0.9925
																			0.75611	2722	0.9925
																			0.75667	2724.01	0.9925
																			0.75722	2725.99	0.9925
																			0.75778	2728.01	0.9925
																			0.75833	2729.99	0.9925
																			0.75889	2732	0.9925
																			0.75944	2733.98	0.9925
																			0.76	2736	0.9925
																			0.76056	2738.02	0.9925
																			0.76111	2740	0.99
																			0.76167	2742.01	0.9925
																			0.76222	2743.99	0.9925
																			0.76278	2746.01	0.995
																			0.76333	2747.99	0.9925
																			0.76389	2750	0.995
																			0.76444	2751.98	0.995
																			0.765	2754	0.9925
																			0.76556	2756.02	0.9925
																			0.76611	2758	0.9925
																			0.76667	2760.01	0.9925
																			0.76722	2761.99	0.99
																			0.76778	2764.01	0.995
																			0.76833	2765.99	0.995
																			0.76889	2768	0.995
																			0.76944	2769.98	0.9925
																			0.77	2772	0.9975
																			0.77056	2774.02	0.9975
																			0.77111	2776	0.9975
																			0.77167	2778.01	0.995
																			0.77222	2779.99	0.995
																			0.77278	2782.01	0.9975
																			0.77333	2783.99	0.9975
																			0.77389	2786	0.995
																			0.77444	2787.98	0.995
																			0.775	2790	0.995
																			0.77556	2792.02	0.995
																			0.77611	2794	0.995
																			0.77667	2796.01	0.995
																			0.77722	2797.99	0.995
																			0.77778	2800.01	0.995
																			0.77833	2801.99	0.9975
																			0.77889	2804	0.9975
																			0.77944	2805.98	1
																			0.78	2808	0.9975
																			0.78056	2810.02	0.995
																			0.78111	2812	1
																			0.78167	2814.01	0.9975
																			0.78222	2815.99	0.9975
																			0.78278	2818.01	0.9975
																			0.78333	2819.99	0.9975
																			0.78389	2822	0.9975
																			0.78444	2823.98	0.9975
																			0.785	2826	0.9975
																			0.78556	2828.02	0.9975
																			0.78611	2830	0.9975
																			0.78667	2832.01	1
																			0.78722	2833.99	1
																			0.78778	2836.01	0.9975
																			0.78833	2837.99	0.995
																			0.78889	2840	0.9975
																			0.78944	2841.98	0.9975
																			0.79	2844	0.9975
																			0.79056	2846.02	0.9975
																			0.79111	2848	0.9975
																			0.79167	2850.01	0.9975
																			0.79222	2851.99	0.9975
																			0.79278	2854.01	0.9975
																			0.79333	2855.99	1
																			0.79389	2858	1
																			0.79444	2859.98	0.9975
																			0.795	2862	0.9975
																			0.79556	2864.02	0.9975
																			0.79611	2866	0.9975
																			0.79667	2868.01	0.9975
																			0.79722	2869.99	1
																			0.79778	2872.01	0.9975
																			0.79833	2873.99	0.9975
																			0.79889	2876	0.9975
																			0.79944	2877.98	0.9975
																			0.8	2880	0.9975
																			0.80056	2882.02	0.9975
																			0.80111	2884	0.9975
																			0.80167	2886.01	0.9975
																			0.80222	2887.99	0.9975
																			0.80278	2890.01	0.9975
																			0.80333	2891.99	1
																			0.80389	2894	1
																			0.80444	2895.98	1
																			0.805	2898	1
																			0.80556	2900.02	0.9975
																			0.80611	2902	0.9975
																			0.80667	2904.01	1
																			0.80722	2905.99	0.9975
																			0.80778	2908.01	0.9975
																			0.80833	2909.99	0.9975
																			0.80889	2912	0.9975
																			0.80944	2913.98	0.9975
																			0.81	2916	0.9975
																			0.81056	2918.02	1
																			0.81111	2920	0.9975
																			0.81167	2922.01	1
																			0.81222	2923.99	0.9975
																			0.81278	2926.01	0.9975
																			0.81333	2927.99	0.9975
																			0.81389	2930	0.9975
																			0.81444	2931.98	0.9975
																			0.815	2934	1
																			0.81556	2936.02	0.9975
																			0.81611	2938	1
																			0.81667	2940.01	1
																			0.81722	2941.99	1
																			0.81778	2944.01	1
																			0.81833	2945.99	1
																			0.81889	2948	0.9975
																			0.81944	2949.98	1.0025
																			0.82	2952	1
																			0.82056	2954.02	1
																			0.82111	2956	1.0025
																			0.82167	2958.01	1.0025
																			0.82222	2959.99	1.0025
																			0.82278	2962.01	1.0025
																			0.82333	2963.99	1.0025
																			0.82389	2966	1
																			0.82444	2967.98	1.0025
																			0.825	2970	1
																			0.82556	2972.02	1
																			0.82611	2974	1.0025
																			0.82667	2976.01	1
																			0.82722	2977.99	1
																			0.82778	2980.01	1.0025
																			0.82833	2981.99	1.0025
																			0.82889	2984	1.0025
																			0.82944	2985.98	1.0025
																			0.83	2988	1.0025
																			0.83056	2990.02	1.0025
																			0.83111	2992	1.0025
																			0.83167	2994.01	1
																			0.83222	2995.99	1.0025
																			0.83278	2998.01	1.0025
																			0.83333	2999.99	1.0025
																			0.83389	3002	1
																			0.83444	3003.98	1
																			0.835	3006	1
																			0.83556	3008.02	1.0025
																			0.83611	3010	1.0025
																			0.83667	3012.01	1
																			0.83722	3013.99	1
																			0.83778	3016.01	1.0025
																			0.83833	3017.99	1.005
																			0.83889	3020	1
																			0.83944	3021.98	1
																			0.84	3024	1.0025
																			0.84056	3026.02	1.0025
																			0.84111	3028	1.0025
																			0.84167	3030.01	1.0025
																			0.84222	3031.99	1.0025
																			0.84278	3034.01	1.0025
																			0.84333	3035.99	1
																			0.84389	3038	1.0025
																			0.84444	3039.98	1.0025
																			0.845	3042	1.0025
																			0.84556	3044.02	1.0025
																			0.84611	3046	1.0025
																			0.84667	3048.01	1
																			0.84722	3049.99	1
																			0.84778	3052.01	1
																			0.84833	3053.99	1.0025
																			0.84889	3056	1.0025
																			0.84944	3057.98	1.0025
																			0.85	3060	1
																			0.85056	3062.02	1
																			0.85111	3064	1
																			0.85167	3066.01	1
																			0.85222	3067.99	1
																			0.85278	3070.01	0.9975
																			0.85333	3071.99	1.0025
																			0.85389	3074	1.0025
																			0.85444	3075.98	1.0025
																			0.855	3078	1.0025
																			0.85556	3080.02	1.0025
																			0.85611	3082	1.0025
																			0.85667	3084.01	1.0025
																			0.85722	3085.99	1.005
																			0.85778	3088.01	1.0025
																			0.85833	3089.99	1
																			0.85889	3092	1
																			0.85944	3093.98	1
																			0.86	3096	1.0025
																			0.86056	3098.02	1.0025
																			0.86111	3100	1
																			0.86167	3102.01	1.0025
																			0.86222	3103.99	1
																			0.86278	3106.01	1.0025
																			0.86333	3107.99	1.0025
																			0.86389	3110	1.0025
																			0.86444	3111.98	1
																			0.865	3114	1.0025
																			0.86556	3116.02	1
																			0.86611	3118	1.0025
																			0.86667	3120.01	1.0025
																			0.86722	3121.99	1
																			0.86778	3124.01	1
																			0.86833	3125.99	1.0025
																			0.86889	3128	1.0025
																			0.86944	3129.98	1.0025
																			0.87	3132	1.0025
																			0.87056	3134.02	1
																			0.87111	3136	1.0025
																			0.87167	3138.01	1.0025
																			0.87222	3139.99	1
																			0.87278	3142.01	1.0025
																			0.87333	3143.99	1.0025
																			0.87389	3146	1
																			0.87444	3147.98	1
																			0.875	3150	1.0025
																			0.87556	3152.02	1.005
																			0.87611	3154	1.0025
																			0.87667	3156.01	1.005
																			0.87722	3157.99	1
																			0.87778	3160.01	1.0025
																			0.87833	3161.99	1.0025
																			0.87889	3164	1.0025
																			0.87944	3165.98	1.0025
																			0.88	3168	1.0025
																			0.88056	3170.02	1.0025
																			0.88111	3172	1.0025
																			0.88167	3174.01	1.0025
																			0.88222	3175.99	1.0025
																			0.88278	3178.01	1.0025
																			0.88333	3179.99	1.0025
																			0.88389	3182	1.005
																			0.88444	3183.98	1.0025
																			0.885	3186	1.0025
																			0.88556	3188.02	1.0025
																			0.88611	3190	1.0025
																			0.88667	3192.01	1
																			0.88722	3193.99	1.0025
																			0.88778	3196.01	1.0025
																			0.88833	3197.99	1
																			0.88889	3200	1
																			0.88944	3201.98	1.0025
																			0.89	3204	1.0025
																			0.89056	3206.02	1.0025
																			0.89111	3208	1.0025
																			0.89167	3210.01	1.0025
																			0.89222	3211.99	1.0025
																			0.89278	3214.01	1.0025
																			0.89333	3215.99	1
																			0.89389	3218	1.0025
																			0.89444	3219.98	1.005
																			0.895	3222	1.0025
																			0.89556	3224.02	1.005
																			0.89611	3226	1.0025
																			0.89667	3228.01	1.005
																			0.89722	3229.99	1.0075
																			0.89778	3232.01	1.005
																			0.89833	3233.99	1.0025
																			0.89889	3236	1.0025
																			0.89944	3237.98	1.005
																			0.9	3240	1.005
																			0.90056	3242.02	1.0025
																			0.90111	3244	1.0025
																			0.90167	3246.01	1.005
																			0.90222	3247.99	1.005
																			0.90278	3250.01	1.0075
																			0.90333	3251.99	1.005
																			0.90389	3254	1.0025
																			0.90444	3255.98	1.0025
																			0.905	3258	1.0075
																			0.90556	3260.02	1.005
																			0.90611	3262	1.0075
																			0.90667	3264.01	1.005
																			0.90722	3265.99	1.005
																			0.90778	3268.01	1.005
																			0.90833	3269.99	1.0075
																			0.90889	3272	1.005
																			0.90944	3273.98	1.005
																			0.91	3276	1.005
																			0.91056	3278.02	1.0075
																			0.91111	3280	1.005
																			0.91167	3282.01	1.005
																			0.91222	3283.99	1.0075
																			0.91278	3286.01	1.005
																			0.91333	3287.99	1.005
																			0.91389	3290	1.0075
																			0.91444	3291.98	1.005
																			0.915	3294	1.005
																			0.91556	3296.02	1.0025
																			0.91611	3298	1.0025
																			0.91667	3300.01	1.005
																			0.91722	3301.99	1.005
																			0.91778	3304.01	1.005
																			0.91833	3305.99	1.005
																			0.91889	3308	1.005
																			0.91944	3309.98	1.005
																			0.92	3312	1.0075
																			0.92056	3314.02	1.0075
																			0.92111	3316	1.0075
																			0.92167	3318.01	1.005
																			0.92222	3319.99	1.0075
																			0.92278	3322.01	1.0075
																			0.92333	3323.99	1.0075
																			0.92389	3326	1.0075
																			0.92444	3327.98	1.0075
																			0.925	3330	1.0075
																			0.92556	3332.02	1.005
																			0.92611	3334	1.0075
																			0.92667	3336.01	1.0075
																			0.92722	3337.99	1.0075
																			0.92778	3340.01	1.0075
																			0.92833	3341.99	1.0075
																			0.92889	3344	1.0075
																			0.92944	3345.98	1.01
																			0.93	3348	1.0075
																			0.93056	3350.02	1.0075
																			0.93111	3352	1.0075
																			0.93167	3354.01	1.0075
																			0.93222	3355.99	1.0075
																			0.93278	3358.01	1.01
																			0.93333	3359.99	1.0075
																			0.93389	3362	1.005
																			0.93444	3363.98	1.0075
																			0.935	3366	1.005
																			0.93556	3368.02	1.0075
																			0.93611	3370	1.0075
																			0.93667	3372.01	1.0075
																			0.93722	3373.99	1.01
																			0.93778	3376.01	1.005
																			0.93833	3377.99	1.005
																			0.93889	3380	1.005
																			0.93944	3381.98	1.005
																			0.94	3384	1.0075
																			0.94056	3386.02	1.0075
																			0.94111	3388	1.0075
																			0.94167	3390.01	1.0075
																			0.94222	3391.99	1.0075
																			0.94278	3394.01	1.01
																			0.94333	3395.99	1.0075
																			0.94389	3398	1.01
																			0.94444	3399.98	1.0075
																			0.945	3402	1.0075
																			0.94556	3404.02	1.0075
																			0.94611	3406	1.0075
																			0.94667	3408.01	1.005
																			0.94722	3409.99	1.0075
																			0.94778	3412.01	1.0075
																			0.94833	3413.99	1.0075
																			0.94889	3416	1.0075
																			0.94944	3417.98	1.0075
																			0.95	3420	1.0075
																			0.95056	3422.02	1.01
																			0.95111	3424	1.01
																			0.95167	3426.01	1.01
																			0.95222	3427.99	1.0075
																			0.95278	3430.01	1.0075
																			0.95333	3431.99	1.005
																			0.95389	3434	1.005
																			0.95444	3435.98	1.0075
																			0.955	3438	1.01
																			0.95556	3440.02	1.01
																			0.95611	3442	1.01
																			0.95667	3444.01	1.0075
																			0.95722	3445.99	1.0075
																			0.95778	3448.01	1.0075
																			0.95833	3449.99	1.0075
																			0.95889	3452	1.0075
																			0.95944	3453.98	1.0075
																			0.96	3456	1.0075
																			0.96056	3458.02	1.01
																			0.96111	3460	1.01
																			0.96167	3462.01	1.0075
																			0.96222	3463.99	1.0075
																			0.96278	3466.01	1.01
																			0.96333	3467.99	1.01
																			0.96389	3470	1.0075
																			0.96444	3471.98	1.0075
																			0.965	3474	1.01
																			0.96556	3476.02	1.005
																			0.96611	3478	1.0075
																			0.96667	3480.01	1.01
																			0.96722	3481.99	1.0075
																			0.96778	3484.01	1.0075
																			0.96833	3485.99	1.0075
																			0.96889	3488	1.0075
																			0.96944	3489.98	1.01
																			0.97	3492	1.0075
																			0.97056	3494.02	1.0075
																			0.97111	3496	1.0075
																			0.97167	3498.01	1.0075
																			0.97222	3499.99	1.0075
																			0.97278	3502.01	1.0075
																			0.97333	3503.99	1.0075
																			0.97389	3506	1.0075
																			0.97444	3507.98	1.0075
																			0.975	3510	1.0075
																			0.97556	3512.02	1.0075
																			0.97611	3514	1.0075
																			0.97667	3516.01	1.0075
																			0.97722	3517.99	1.0075
																			0.97778	3520.01	1.01
																			0.97833	3521.99	1.0075
																			0.97889	3524	1.0075
																			0.97944	3525.98	1.01
																			0.98	3528	1.0075
																			0.98056	3530.02	1.01
																			0.98111	3532	1.0075
																			0.98167	3534.01	1.0075
																			0.98222	3535.99	1.0075
																			0.98278	3538.01	1.0075
																			0.98333	3539.99	1.0075
																			0.98389	3542	1.005
																			0.98444	3543.98	1.01
																			0.985	3546	1.0075
																			0.98556	3548.02	1.0075
																			0.98611	3550	1.01
																			0.98667	3552.01	1.0075
																			0.98722	3553.99	1.0075
																			0.98778	3556.01	1.0075
																			0.98833	3557.99	1.0075
																			0.98889	3560	1.0075
																			0.98944	3561.98	1.0075
																			0.99	3564	1.005
																			0.99056	3566.02	1.01
																			0.99111	3568	1.005
																			0.99167	3570.01	1.005
																			0.99222	3571.99	1.005
																			0.99278	3574.01	1.005
																			0.99333	3575.99	1.01
																			0.99389	3578	1.01
																			0.99444	3579.98	1.0075
																			0.995	3582	1.01
																			0.99556	3584.02	1.01
																			0.99611	3586	1.01
																			0.99667	3588.01	1.0075
																			0.99722	3589.99	1.01
																			0.99778	3592.01	1.0075
																			0.99833	3593.99	1.01
																			0.99889	3596	1.01
																			0.99944	3597.98	1.0075
																			1	3600	1.0075
																			1.00056	3602.02	1.0075
																			1.00111	3604	1.0075
																			1.00167	3606.01	1.0075
																			1.00222	3607.99	1.005
																			1.00278	3610.01	1.0075
																			1.00333	3611.99	1.01
																			1.00389	3614	1.01
																			1.00444	3615.98	1.01
																			1.005	3618	1.01
																			1.00556	3620.02	1.01
																			1.00611	3622	1.01
																			1.00667	3624.01	1.01
																			1.00722	3625.99	1.0075
																			1.00778	3628.01	1.0075
																			1.00833	3629.99	1.01
																			1.00889	3632	1.01
																			1.00944	3633.98	1.01
																			1.01	3636	1.01
																			1.01056	3638.02	1.0075
																			1.01111	3640	1.01
																			1.01167	3642.01	1.01
																			1.01222	3643.99	1.01
																			1.01278	3646.01	1.0075
																			1.01333	3647.99	1.01
																			1.01389	3650	1.0075
																			1.01444	3651.98	1.0075
																			1.015	3654	1.0075
																			1.01556	3656.02	1.0075
																			1.01611	3658	1.0075
																			1.01667	3660.01	1.01
																			1.01722	3661.99	1.0075
																			1.01778	3664.01	1.0075
																			1.01833	3665.99	1.0075
																			1.01889	3668	1.0075
																			1.01944	3669.98	1.0075
																			1.02	3672	1.0075
																			1.02056	3674.02	1.01
																			1.02111	3676	1.0075
																			1.02167	3678.01	1.0075
																			1.02222	3679.99	1.0075
																			1.02278	3682.01	1.0075
																			1.02333	3683.99	1.01
																			1.02389	3686	1.01
																			1.02444	3687.98	1.01
																			1.025	3690	1.0075
																			1.02556	3692.02	1.0075
																			1.02611	3694	1.0075
																			1.02667	3696.01	1.01
																			1.02722	3697.99	1.01
																			1.02778	3700.01	1.01
																			1.02833	3701.99	1.01
																			1.02889	3704	1.01
																			1.02944	3705.98	1.01
																			1.03	3708	1.01
																			1.03056	3710.02	1.01
																			1.03111	3712	1.005
																			1.03167	3714.01	1.0075
																			1.03222	3715.99	1.0075
																			1.03278	3718.01	1.0075
																			1.03333	3719.99	1.01
																			1.03389	3722	1.0075
																			1.03444	3723.98	1.01
																			1.035	3726	1.01
																			1.03556	3728.02	1.01
																			1.03611	3730	1.01
																			1.03667	3732.01	1.01
																			1.03722	3733.99	1.0075
																			1.03778	3736.01	1.0125
																			1.03833	3737.99	1.01
																			1.03889	3740	1.01
																			1.03944	3741.98	1.01
																			1.04	3744	1.01
																			1.04056	3746.02	1.0125
																			1.04111	3748	1.0075
																			1.04167	3750.01	1.01
																			1.04222	3751.99	1.0075
																			1.04278	3754.01	1.0075
																			1.04333	3755.99	1.0075
																			1.04389	3758	1.01
																			1.04444	3759.98	1.0075
																			1.045	3762	1.01
																			1.04556	3764.02	1.0075
																			1.04611	3766	1.01
																			1.04667	3768.01	1.01
																			1.04722	3769.99	1.0075
																			1.04778	3772.01	1.01
																			1.04833	3773.99	1.01
																			1.04889	3776	1.0075
																			1.04944	3777.98	1.01
																			1.05	3780	1.0075
																			1.05056	3782.02	1.01
																			1.05111	3784	1.01
																			1.05167	3786.01	1.0075
																			1.05222	3787.99	1.01
																			1.05278	3790.01	1.01
																			1.05333	3791.99	1.01
																			1.05389	3794	1.01
																			1.05444	3795.98	1.0075
																			1.055	3798	1.0075
																			1.05556	3800.02	1.0075
																			1.05611	3802	1.01
																			1.05667	3804.01	1.0075
																			1.05722	3805.99	1.0075
																			1.05778	3808.01	1.01
																			1.05833	3809.99	1.0075
																			1.05889	3812	1.0075
																			1.05944	3813.98	1.0075
																			1.06	3816	1.0075
																			1.06056	3818.02	1.01
																			1.06111	3820	1.01
																			1.06167	3822.01	1.01
																			1.06222	3823.99	1.0075
																			1.06278	3826.01	1.0075
																			1.06333	3827.99	1.0075
																			1.06389	3830	1.01
																			1.06444	3831.98	1.01
																			1.065	3834	1.0075
																			1.06556	3836.02	1.01
																			1.06611	3838	1.01
																			1.06667	3840.01	1.0075
																			1.06722	3841.99	1.0075
																			1.06778	3844.01	1.0075
																			1.06833	3845.99	1.0075
																			1.06889	3848	1.01
																			1.06944	3849.98	1.0075
																			1.07	3852	1.0075
																			1.07056	3854.02	1.01
																			1.07111	3856	1.0075
																			1.07167	3858.01	1.01
																			1.07222	3859.99	1.0075
																			1.07278	3862.01	1.0075
																			1.07333	3863.99	1.01
																			1.07389	3866	1.0075
																			1.07444	3867.98	1.01
																			1.075	3870	1.0075
																			1.07556	3872.02	1.0075
																			1.07611	3874	1.01
																			1.07667	3876.01	1.0075
																			1.07722	3877.99	1.01
																			1.07778	3880.01	1.01
																			1.07833	3881.99	1.01
																			1.07889	3884	1.01
																			1.07944	3885.98	1.01
																			1.08	3888	1.0075
																			1.08056	3890.02	1.0075
																			1.08111	3892	1.01
																			1.08167	3894.01	1.0075
																			1.08222	3895.99	1.0075
																			1.08278	3898.01	1.01
																			1.08333	3899.99	1.01
																			1.08389	3902	1.0075
																			1.08444	3903.98	1.01
																			1.085	3906	1.01
																			1.08556	3908.02	1.0075
																			1.08611	3910	1.01
																			1.08667	3912.01	1.01
																			1.08722	3913.99	1.01
																			1.08778	3916.01	1.0075
																			1.08833	3917.99	1.01
																			1.08889	3920	1.01
																			1.08944	3921.98	1.01
																			1.09	3924	1.01
																			1.09056	3926.02	1.01
																			1.09111	3928	1.01
																			1.09167	3930.01	1.0075
																			1.09222	3931.99	1.01
																			1.09278	3934.01	1.01
																			1.09333	3935.99	1.01
																			1.09389	3938	1.01
																			1.09444	3939.98	1.01
																			1.095	3942	1.01
																			1.09556	3944.02	1.01
																			1.09611	3946	1.01
																			1.09667	3948.01	1.01
																			1.09722	3949.99	1.01
																			1.09778	3952.01	1.01
																			1.09833	3953.99	1.01
																			1.09889	3956	1.0075
																			1.09944	3957.98	1.01
																			1.1	3960	1.0075
																			1.10056	3962.02	1.01
																			1.10111	3964	1.0075
																			1.10167	3966.01	1.0075
																			1.10222	3967.99	1.0075
																			1.10278	3970.01	1.01
																			1.10333	3971.99	1.01
																			1.10389	3974	1.01
																			1.10444	3975.98	1.01
																			1.105	3978	1.0075
																			1.10556	3980.02	1.01
																			1.10611	3982	1.0075
																			1.10667	3984.01	1.01
																			1.10722	3985.99	1.0075
																			1.10778	3988.01	1.01
																			1.10833	3989.99	1.01
																			1.10889	3992	1.01
																			1.10944	3993.98	1.01
																			1.11	3996	1.01
																			1.11056	3998.02	1.01
[truncated: 16,606 more rows]

## Sheet: Fig 6
Figure 6a	Year	III V	others	metal oxide	CIS CIGS	Sb2Se3	Silcone	Figure 6b	Hour	Sb2Se3	Silcone	III V	others	metal oxide	CIS CIGS
STH	2014			1				Stability	0.1	--	--	--	--	1	--
	2015		--	--	0.28				2	--	--	--	--	--	0.28
	2015.6		--	--	0.67				2	--	--	--	--	--	0.67
	2016	0.5	--	--	--				0.5	--	--	0.5	--	--	--
	2015.5	--	--	--	--		0.91		10	--	0.91	--	--	--	--
	--	--	--	--	--		--		--	--	--	--	--	--	--
	--	--	--	--	--		--		--	--	--	--	--	--	--
	2016.3	--	--	--	--		0.57		3	--	0.57	--	--	--	--
	2016.7	--	--	--	--		--		--	--	--	--	--	--	--
	2017	--	--	--	0.6		--		--	--	--	--	--	--	0.6
	2017.3	--	--	--	1.1		--		1	--	--	--	--	--	1.1
	--	--	--	--	--		--		1	--	2.1	--	--	--	--
	2018	--	--	3	--		2.1		12	--	--	--	--	3	--
	2018.2	--	--	--	1.046		--		10	--	--	--	--	--	1.046
	2018.4	--	--	--	3.7		--		0.125	--	--	--	--	--	3.7
	2018	--	0.59	0.15	--		--		0.1	--	--	--	--	0.15	--
	2018.6	--	--	--	1	--	--		50	--	--	--	--	--	1
	2019	--	--	--	--	1.5	--		10	1.5	--	--	--	--	--
	--	--	--	--	--	--	--		5				0.59
	--

## Sheet: Sup 2
Supplementary Figure 2		Fast cooling	Slow cooling
Grain Size	1	1534.38	1128.1
	2	1245.81	1258.71
	3	584.001	551.98
	4	1102.27	328.702
	5	578.025	410.788
	6	724.364	382.729
	7	886.988	1189
	8	950.157	612.749
	9	1373.15	1111.68
	10	1378.92	959.116
	11	369.355	843.672
	12	514.758	1125.2
	13	1350.43	691.629
	14	1554.83	1148.6
	15	835.655	539.309
	16	1312.94	514.397
	17	674.956	1851.65
	18	674.956	1745.85
	19	1467.2	1615.32
	20	945.599	1003.07
	21	1677.26	1221
	22	1285.56	636.758
	23	574.409	507.055
	24	1054.76	1299.39
	25	1074.98	1104.38
	26	1966.76	1299.21
	27	665.864	694.165
	28	966.902	1191.56
	29	272.452	254.795
	30	461.15	664.672
	31	1647.36	558.732
	32	1047.35	746.547
	33	738.083	648.791
	34	644.668	1261.13
	35	1268.46	1090.29
	36	705.914	1142.56
	37	805.565	752.644
	38	1127.46	1258.71
	39	1099.54	294.079
	40	1733.23	741.191
	41	1030.79	684.646
	42	700.647	1279.85
	43	1283.4	383.646
	44	812.147	543.637
	45	1250.02	597.842
	46	1303.44	762.697
	47	1038.55	431.11
	48	1416.96	708.369
	49	782.239	1344.86
	50	539.353	864.392
	51	1216.8	1135.98
	52	1226.33	1507.62
	53	786.174	338.883
	54	579.092	404.173
	55	1057.76	347.083
	56	1546.27	260.706
	57	854.284	803.403
	58	929.384	866.017
	59	1098.9	858.542
	60	1273.74	1186.34
	61	527.345	428.93
	62	976.036	612.749
	63	1238.85	423.43
	64	1119.77	487.255
	65	605.792	475.571
	66	861.569	1136.6
	67	1612.95	1032.2
	68	1783.22	1221.86
	69	1371.74	853.202
	70	992.654	1122.69

## Sheet: Sup 3
Supplementary Figure 3	fast cooling			slow cooling			JCPDS 15-0861
XRD data	2 theta	intensity		2 theta	intensity		2 theta	intensity
	10	0.02327		5.04	0.01216		10.686	91
	10.02	0.01954		5.06	0.01548		15.0364	173
	10.04	0.01866		5.08	0.01695		15.2317	61
	10.06	0.01647		5.1	0.01474		16.8673	540
	10.08	0.0191		5.12	0.01253		21.4661	68
	10.1	0.02173		5.14	0.01511		23.698	118
	10.12	0.0191		5.16	0.01621		23.9102	205
	10.14	0.01888		5.18	0.01621		24.1609	149
	10.16	0.01668		5.2	0.01842		24.8903	8
	10.18	0.018		5.22	0.01805		27.0989	81
	10.2	0.01998		5.24	0.01695		27.398	480
	10.22	0.01998		5.26	0.01437		28.2641	770
	10.24	0.02173		5.28	0.01732		30.3398	6
	10.26	0.01888		5.3	0.01363		30.7411	13
	10.28	0.0213		5.32	0.01474		31.2303	999
	10.3	0.02042		5.34	0.01253		31.3212	646
	10.32	0.01976		5.36	0.0129		31.687	19
	10.34	0.01976		5.38	0.01511		32.2828	635
	10.36	0.01976		5.4	0.014		33.1904	204
	10.38	0.02064		5.42	0.01437		34.1153	459
	10.4	0.01756		5.44	0.014		34.3867	159
	10.42	0.01866		5.46	0.01621		35.6798	293
	10.44	0.02393		5.48	0.01179		35.7887	175
	10.46	0.01976		5.5	0.01437		38.0467	186
	10.48	0.01822		5.52	0.01326		38.3706	51
	10.5	0.01712		5.54	0.01732		38.5141	87
	10.52	0.01822		5.56	0.01511		38.8567	294
	10.54	0.01866		5.58	0.01548		38.9934	172
	10.56	0.01668		5.6	0.01621		39.1594	92
	10.58	0.01778		5.62	0.01584		39.476	33
	10.6	0.02327		5.64	0.01326		39.7905	43
	10.62	0.0191		5.66	0.01805		41.2036	50
	10.64	0.02393		5.68	0.01658		41.334	151
	10.66	0.0213		5.7	0.014		41.4353	236
	10.68	0.02064		5.72	0.01621		41.7362	149
	10.7	0.02151		5.74	0.01142		43.7356	48
	10.72	0.02108		5.76	0.01363		44.8896	86
	10.74	0.01998		5.78	0.01805		45.0167	287
	10.76	0.02239		5.8	0.01548		45.0167	287
	10.78	0.02481		5.82	0.014		45.1778	290
	10.8	0.02108		5.84	0.01548		45.2994	250
	10.82	0.02086		5.86	0.01621		45.4386	122
	10.84	0.01954		5.88	0.01621		45.7463	374
	10.86	0.02239		5.9	0.01474		45.8662	209
	10.88	0.02151		5.92	0.01548		46.2224	25
	10.9	0.02086		5.94	0.02211		46.8544	35
	10.92	0.01888		5.96	0.01621		46.8544	35
	10.94	0.02305		5.98	0.01326		47.523	58
	10.96	0.02481		6	0.01437		47.523	58
	10.98	0.02217		6.02	0.01216		48.4247	14
	11	0.02327		6.04	0.014		48.4247	14
	11.02	0.01932		6.06	0.01437		48.9493	19
	11.04	0.02217		6.08	0.01805		49.0956	55
	11.06	0.01976		6.1	0.01732		49.0956	55
	11.08	0.02108		6.12	0.01474		49.4886	19
	11.1	0.01778		6.14	0.01658		49.6846	33
	11.12	0.02195		6.16	0.01732		49.7978	19
	11.14	0.02108		6.18	0.01584		49.9465	16
	11.16	0.01844		6.2	0.01511		50.8438	35
	11.18	0.01844		6.22	0.01769		51.1063	133
	11.2	0.02042		6.24	0.01511		51.1063	133
	11.22	0.02064		6.26	0.01548		51.9524	359
	11.24	0.01888		6.28	0.01548		52.2078	132
	11.26	0.01998		6.3	0.0199		52.2078	132
	11.28	0.02217		6.32	0.01953		52.3945	85
	11.3	0.0202		6.34	0.01695		52.5892	25
	11.32	0.01954		6.36	0.01769		53.1492	6
	11.34	0.01932		6.38	0.02027		54.1509	110
	11.36	0.02283		6.4	0.01326		54.1509	110
	11.38	0.02305		6.42	0.01511		54.9669	35
	11.4	0.02371		6.44	0.01584		55.1246	20
	11.42	0.02195		6.46	0.01437		55.2543	10
	11.44	0.01932		6.48	0.01584		55.3919	42
	11.46	0.01822		6.5	0.01511		55.4974	22
	11.48	0.02064		6.52	0.01511		55.8681	4
	11.5	0.01954		6.54	0.01474		55.8681	4
	11.52	0.0202		6.56	0.01658		56.1282	3
	11.54	0.01998		6.58	0.01437		56.4889	13
	11.56	0.02173		6.6	0.01584		56.4889	13
	11.58	0.02195		6.62	0.01879		56.7169	10
	11.6	0.01976		6.64	0.02137		56.8469	37
	11.62	0.01998		6.66	0.01548		56.9468	31
	11.64	0.02042		6.68	0.01179		57.1981	15
	11.66	0.01998		6.7	0.014		57.6247	108
	11.68	0.02217		6.72	0.01621		58.2795	156
	11.7	0.01844		6.74	0.01879		58.4619	126
	11.72	0.02086		6.76	0.01584		59.8971	47
	11.74	0.01844		6.78	0.01879		60.2459	19
	11.76	0.02481		6.8	0.01548		60.3893	14
	11.78	0.02349		6.82	0.01916		60.3893	14
	11.8	0.02261		6.84	0.01695		60.5991	5
	11.82	0.0213		6.86	0.01916		60.9479	10
	11.84	0.02613		6.88	0.01916		61.1932	22
	11.86	0.01976		6.9	0.02027		61.2963	35
	11.88	0.02064		6.92	0.01695		61.59	9
	11.9	0.02064		6.94	0.01584		61.59	9
	11.92	0.01888		6.96	0.01695		61.818	51
	11.94	0.02064		6.98	0.01658		61.818	51
	11.96	0.02305		7	0.01769		61.9832	43
	11.98	0.02042		7.02	0.01916		61.9832	43
	12	0.01888		7.04	0.01805		62.6207	40
	12.02	0.0191		7.06	0.01805		63.3397	55
	12.04	0.0213		7.08	0.01548		63.6352	71
	12.06	0.02437		7.1	0.014		63.6352	71
	12.08	0.02591		7.12	0.01916		63.8943	42
	12.1	0.02239		7.14	0.01805		64.0272	34
	12.12	0.02305		7.16	0.01842		64.5697	2
	12.14	0.0213		7.18	0.01695		64.7864	5
	12.16	0.02239		7.2	0.01621		65.1426	25
	12.18	0.02239		7.22	0.01805		65.3531	25
	12.2	0.02261		7.24	0.01953		65.3531	25
	12.22	0.01976		7.26	0.01584		66.343	66
	12.24	0.02042		7.28	0.021		66.6264	53
	12.26	0.02305		7.3	0.02542		66.7772	26
	12.28	0.02503		7.32	0.01695		67.0646	13
	12.3	0.0191		7.34	0.01916		67.5643	21
	12.32	0.02173		7.36	0.01916		67.5643	21
	12.34	0.02173		7.38	0.01916		68.0947	38
	12.36	0.02217		7.4	0.01621		68.0947	38
	12.38	0.02195		7.42	0.01916		68.6227	7
	12.4	0.0213		7.44	0.02321		68.8468	7
	12.42	0.02239		7.46	0.02358		68.8468	7
	12.44	0.02239		7.48	0.02248		69.0724	123
	12.46	0.0213		7.5	0.02063		69.2763	104
	12.48	0.01998		7.52	0.01879		69.2763	104
	12.5	0.02459		7.54	0.01695		69.6702	13
	12.52	0.02327		7.56	0.01916		69.9197	9
	12.54	0.01998		7.58	0.01879		70.0331	34
	12.56	0.02327		7.6	0.02063		70.0331	34
	12.58	0.02305		7.62	0.02063		70.845	15
	12.6	0.02481		7.64	0.01879		71.8986	64
	12.62	0.02151		7.66	0.02063		71.8986	64
	12.64	0.02064		7.68	0.021		72.5319	21
	12.66	0.02108		7.7	0.01879		72.5319	21
	12.68	0.0213		7.72	0.01842		72.6678	15
	12.7	0.02261		7.74	0.01916		72.6678	15
	12.72	0.02108		7.76	0.01953		73.4155	19
	12.74	0.02261		7.78	0.01805		73.4155	19
	12.76	0.0213		7.8	0.01437		73.7353	21
	12.78	0.02283		7.82	0.01621		73.7353	21
	12.8	0.02349		7.84	0.01805		73.9503	42
	12.82	0.01998		7.86	0.01621		73.9503	42
	12.84	0.02195		7.88	0.01953		74.2413	20
	12.86	0.02173		7.9	0.0199		74.6654	6
	12.88	0.02569		7.92	0.01879		74.6654	6
	12.9	0.02459		7.94	0.021		74.838	7
	12.92	0.02195		7.96	0.01805		74.9905	4
	12.94	0.02503		7.98	0.01584		75.4805	53
	12.96	0.01976		8	0.01916		75.8349	32
	12.98	0.02042		8.02	0.01695		75.9204	25
	13	0.02371		8.04	0.01879		76.0492	50
	13.02	0.01998		8.06	0.01511		76.3444	37
	13.04	0.02305		8.08	0.02137		76.5111	91
	13.06	0.02173		8.1	0.01953		76.5111	91
	13.08	0.02283		8.12	0.0199		77.0604	24
	13.1	0.02371		8.14	0.02174		77.0604	24
	13.12	0.02349		8.16	0.01916		77.1565	18
	13.14	0.02832		8.18	0.02395		77.6936	38
	13.16	0.02108		8.2	0.01805		77.6936	38
	13.18	0.02459		8.22	0.02137		77.9956	31
	13.2	0.02217		8.24	0.01916		77.9956	31
	13.22	0.0202		8.26	0.02063		78.1933	14
	13.24	0.02525		8.28	0.01695		78.4997	38
	13.26	0.0213		8.3	0.02542		78.7003	47
	13.28	0.02415		8.32	0.01805		79.019	20
	13.3	0.02437		8.34	0.01842		79.1128	36
	13.32	0.02086		8.36	0.01879		79.2854	23
	13.34	0.02217		8.38	0.02211		79.4431	20
	13.36	0.02393		8.4	0.021		79.6969	10
	13.38	0.02525		8.42	0.02063		79.9605	26
	13.4	0.02371		8.44	0.02321		80.2018	53
	13.42	0.02239		8.46	0.01879		80.2018	53
	13.44	0.01998		8.48	0.01363		80.4367	36
	13.46	0.0202		8.5	0.01548		80.4367	36
	13.48	0.02349		8.52	0.01953		80.9606	26
	13.5	0.02305		8.54	0.02063		81.2503	20
	13.52	0.02393		8.56	0.01363		81.2503	20
	13.54	0.02108		8.58	0.01916		81.4671	15
	13.56	0.02832		8.6	0.01695		81.4671	15
	13.58	0.02371		8.62	0.01916		81.6432	22
	13.6	0.02108		8.64	0.01584		81.7189	20
	13.62	0.02547		8.66	0.01658		81.8792	15
	13.64	0.02437		8.68	0.01805		82.0743	32
	13.66	0.02305		8.7	0.02063		82.1936	42
	13.68	0.02481		8.72	0.02248		82.1936	42
	13.7	0.02349		8.74	0.02063		82.5451	22
	13.72	0.02283		8.76	0.01953		82.5451	22
	13.74	0.02678		8.78	0.0199		82.6919	3
	13.76	0.02678		8.8	0.02321		83.0047	5
	13.78	0.02525		8.82	0.02616		83.3995	11
	13.8	0.02832		8.84	0.02137		83.3995	11
	13.82	0.02854		8.86	0.02137		83.7451	10
	13.84	0.02569		8.88	0.01879		84.112	34
	13.86	0.02898		8.9	0.02321		84.112	34
	13.88	0.02656		8.92	0.01769		84.2291	31
	13.9	0.02986		8.94	0.02174		84.41	22
	13.92	0.02349		8.96	0.02248		84.7195	4
	13.94	0.02459		8.98	0.02063		85.0041	6
	13.96	0.02327		9	0.01805		85.0041	6
	13.98	0.02393		9.02	0.01953		--	--
	14	0.02393		9.04	0.02211		--	--
	14.02	0.02415		9.06	0.02063		--	--
	14.04	0.02261		9.08	0.01879		--	--
	14.06	0.01998		9.1	0.02174		--	--
	14.08	0.02437		9.12	0.02063		--	--
	14.1	0.02217		9.14	0.02211		--	--
	14.12	0.02437		9.16	0.01953		--	--
	14.14	0.02569		9.18	0.021		--	--
	14.16	0.02393		9.2	0.02395		--	--
	14.18	0.02327		9.22	0.02027		--	--
	14.2	0.02217		9.24	0.02211		--	--
	14.22	0.02261		9.26	0.02174		--	--
	14.24	0.02569		9.28	0.01805		--	--
	14.26	0.02393		9.3	0.01584		--	--
	14.28	0.02283		9.32	0.02063		--	--
	14.3	0.0213		9.34	0.02137		--	--
	14.32	0.02042		9.36	0.0199		--	--
	14.34	0.02173		9.38	0.02579		--	--
	14.36	0.02327		9.4	0.02284		--	--
	14.38	0.02349		9.42	0.02284		--	--
	14.4	0.0202		9.44	0.01805		--	--
	14.42	0.02327		9.46	0.01879		--	--
	14.44	0.02459		9.48	0.02506		--	--
	14.46	0.02678		9.5	0.02063		--	--
	14.48	0.02327		9.52	0.01916		--	--
	14.5	0.02327		9.54	0.01916		--	--
	14.52	0.02459		9.56	0.01437		--	--
	14.54	0.02305		9.58	0.02321		--	--
	14.56	0.02327		9.6	0.01916		--	--
	14.58	0.02195		9.62	0.01879		--	--
	14.6	0.02503		9.64	0.02506		--	--
	14.62	0.02064		9.66	0.02137		--	--
	14.64	0.01998		9.68	0.01805		--	--
	14.66	0.01954		9.7	0.02063		--	--
	14.68	0.02678		9.72	0.01953		--	--
	14.7	0.02613		9.74	0.02027		--	--
	14.72	0.02371		9.76	0.01879		--	--
	14.74	0.02305		9.78	0.02211		--	--
	14.76	0.02195		9.8	0.01584		--	--
	14.78	0.02613		9.82	0.01805		--	--
	14.8	0.02481		9.84	0.02137		--	--
	14.82	0.02964		9.86	0.01879		--	--
	14.84	0.02283		9.88	0.02063		--	--
	14.86	0.02349		9.9	0.02284		--	--
	14.88	0.02086		9.92	0.021		--	--
	14.9	0.02503		9.94	0.02063		--	--
	14.92	0.02525		9.96	0.01842		--	--
	14.94	0.02371		9.98	0.02506		--	--
	14.96	0.02393		10	0.02174		--	--
	14.98	0.02437		10.02	0.02469		--	--
	15	0.02349		10.04	0.0199		--	--
	15.02	0.02788		10.06	0.01805		--	--
	15.04	0.02591		10.08	0.02137		--	--
	15.06	0.02766		10.1	0.02211		--	--
	15.08	0.02327		10.12	0.021		--	--
	15.1	0.02613		10.14	0.01916		--	--
	15.12	0.01932		10.16	0.02358		--	--
	15.14	0.02173		10.18	0.02027		--	--
	15.16	0.02261		10.2	0.01805		--	--
	15.18	0.02415		10.22	0.01916		--	--
	15.2	0.02634		10.24	0.02063		--	--
	15.22	0.02393		10.26	0.02027		--	--
	15.24	0.02349		10.28	0.02248		--	--
	15.26	0.02173		10.3	0.02469		--	--
	15.28	0.02591		10.32	0.0199		--	--
	15.3	0.02283		10.34	0.02542		--	--
	15.32	0.02195		10.36	0.02542		--	--
	15.34	0.02503		10.38	0.02432		--	--
	15.36	0.02591		10.4	0.02358		--	--
	15.38	0.02766		10.42	0.01658		--	--
	15.4	0.02393		10.44	0.02395		--	--
	15.42	0.02634		10.46	0.02321		--	--
	15.44	0.02613		10.48	0.02063		--	--
	15.46	0.01998		10.5	0.02211		--	--
	15.48	0.02217		10.52	0.02211		--	--
	15.5	0.02064		10.54	0.02284		--	--
	15.52	0.02305		10.56	0.02358		--	--
	15.54	0.02349		10.58	0.02137		--	--
	15.56	0.02086		10.6	0.01769		--	--
	15.58	0.0213		10.62	0.02395		--	--
	15.6	0.02305		10.64	0.021		--	--
	15.62	0.02108		10.66	0.01953		--	--
	15.64	0.0213		10.68	0.02211		--	--
	15.66	0.0202		10.7	0.02027		--	--
	15.68	0.01844		10.72	0.02469		--	--
	15.7	0.01932		10.74	0.02395		--	--
	15.72	0.018		10.76	0.02027		--	--
	15.74	0.02042		10.78	0.01953		--	--
	15.76	0.02261		10.8	0.021		--	--
	15.78	0.02349		10.82	0.01879		--	--
	15.8	0.02217		10.84	0.02616		--	--
	15.82	0.02283		10.86	0.02248		--	--
	15.84	0.0213		10.88	0.01842		--	--
	15.86	0.02042		10.9	0.02248		--	--
	15.88	0.01668		10.92	0.02137		--	--
	15.9	0.0169		10.94	0.021		--	--
	15.92	0.01954		10.96	0.02395		--	--
	15.94	0.02173		10.98	0.02027		--	--
	15.96	0.01998		11	0.02284		--	--
	15.98	0.01998		11.02	0.01769		--	--
	16	0.02195		11.04	0.01658		--	--
	16.02	0.0213		11.06	0.02027		--	--
	16.04	0.02064		11.08	0.02506		--	--
	16.06	0.01756		11.1	0.02358		--	--
	16.08	0.018		11.12	0.01916		--	--
	16.1	0.02064		11.14	0.01916		--	--
	16.12	0.0202		11.16	0.02248		--	--
	16.14	0.02042		11.18	0.01879		--	--
	16.16	0.02108		11.2	0.02616		--	--
	16.18	0.01844		11.22	0.02063		--	--
	16.2	0.02042		11.24	0.01732		--	--
	16.22	0.02086		11.26	0.02027		--	--
	16.24	0.01888		11.28	0.01879		--	--
	16.26	0.01712		11.3	0.02027		--	--
	16.28	0.02064		11.32	0.01805		--	--
	16.3	0.01822		11.34	0.02395		--	--
	16.32	0.0191		11.36	0.02211		--	--
	16.34	0.018		11.38	0.02248		--	--
	16.36	0.01976		11.4	0.02395		--	--
	16.38	0.02108		11.42	0.0199		--	--
	16.4	0.01976		11.44	0.01953		--	--
	16.42	0.0169		11.46	0.01805		--	--
	16.44	0.02064		11.48	0.02137		--	--
	16.46	0.018		11.5	0.01879		--	--
	16.48	0.0191		11.52	0.01658		--	--
	16.5	0.02064		11.54	0.01879		--	--
	16.52	0.018		11.56	0.02027		--	--
	16.54	0.01998		11.58	0.01805		--	--
	16.56	0.01976		11.6	0.021		--	--
	16.58	0.02173		11.62	0.02284		--	--
	16.6	0.01888		11.64	0.02284		--	--
	16.62	0.0202		11.66	0.02063		--	--
	16.64	0.01844		11.68	0.01732		--	--
	16.66	0.01734		11.7	0.02063		--	--
	16.68	0.01976		11.72	0.02358		--	--
	16.7	0.01932		11.74	0.02506		--	--
	16.72	0.01778		11.76	0.02027		--	--
	16.74	0.01866		11.78	0.0199		--	--
	16.76	0.01976		11.8	0.0199		--	--
	16.78	0.01932		11.82	0.0199		--	--
	16.8	0.01537		11.84	0.01842		--	--
	16.82	0.01844		11.86	0.02211		--	--
	16.84	0.01844		11.88	0.02469		--	--
	16.86	0.01603		11.9	0.02395		--	--
	16.88	0.01954		11.92	0.02432		--	--
	16.9	0.01734		11.94	0.02137		--	--
	16.92	0.01668		11.96	0.01511		--	--
	16.94	0.01668		11.98	0.02506		--	--
	16.96	0.02173		12	0.021		--	--
	16.98	0.01603		12.02	0.01842		--	--
	17	0.018		12.04	0.01695		--	--
	17.02	0.0169		12.06	0.021		--	--
	17.04	0.0202		12.08	0.01769		--	--
	17.06	0.018		12.1	0.02284		--	--
	17.08	0.01734		12.12	0.01916		--	--
	17.1	0.018		12.14	0.01548		--	--
	17.12	0.0169		12.16	0.02174		--	--
	17.14	0.0169		12.18	0.01916		--	--
	17.16	0.01998		12.2	0.0199		--	--
	17.18	0.01866		12.22	0.021		--	--
	17.2	0.01515		12.24	0.02653		--	--
	17.22	0.01844		12.26	0.02358		--	--
	17.24	0.01712		12.28	0.02174		--	--
	17.26	0.02086		12.3	0.02027		--	--
	17.28	0.01537		12.32	0.01842		--	--
	17.3	0.01603		12.34	0.021		--	--
	17.32	0.0202		12.36	0.02137		--	--
	17.34	0.01493		12.38	0.01953		--	--
	17.36	0.01822		12.4	0.01879		--	--
	17.38	0.02086		12.42	0.01916		--	--
	17.4	0.01998		12.44	0.02284		--	--
	17.42	0.01734		12.46	0.02063		--	--
	17.44	0.0191		12.48	0.02063		--	--
	17.46	0.01778		12.5	0.02027		--	--
	17.48	0.01734		12.52	0.021		--	--
	17.5	0.01844		12.54	0.0199		--	--
	17.52	0.01668		12.56	0.01584		--	--
	17.54	0.01756		12.58	0.01805		--	--
	17.56	0.01712		12.6	0.02284		--	--
	17.58	0.01932		12.62	0.01511		--	--
	17.6	0.01844		12.64	0.01842		--	--
	17.62	0.01712		12.66	0.02248		--	--
	17.64	0.018		12.68	0.01953		--	--
	17.66	0.01976		12.7	0.02542		--	--
	17.68	0.01712		12.72	0.01732		--	--
	17.7	0.0169		12.74	0.02211		--	--
	17.72	0.01734		12.76	0.021		--	--
	17.74	0.01998		12.78	0.02027		--	--
	17.76	0.01625		12.8	0.01732		--	--
	17.78	0.01405		12.82	0.01842		--	--
	17.8	0.02108		12.84	0.02248		--	--
	17.82	0.01932		12.86	0.02174		--	--
	17.84	0.01734		12.88	0.02063		--	--
	17.86	0.01449		12.9	0.02174		--	--
	17.88	0.01668		12.92	0.02542		--	--
	17.9	0.01778		12.94	0.02027		--	--
	17.92	0.01778		12.96	0.01953		--	--
	17.94	0.01778		12.98	0.02027		--	--
	17.96	0.01844		13	0.01953		--	--
	17.98	0.018		13.02	0.02063		--	--
	18	0.01954		13.04	0.01805		--	--
	18.02	0.01668		13.06	0.02027		--	--
	18.04	0.01888		13.08	0.02284		--	--
	18.06	0.01844		13.1	0.02174		--	--
	18.08	0.01734		13.12	0.02174		--	--
	18.1	0.01603		13.14	0.01953		--	--
	18.12	0.01778		13.16	0.01548		--	--
	18.14	0.01603		13.18	0.01695		--	--
	18.16	0.01844		13.2	0.01658		--	--
	18.18	0.01734		13.22	0.01805		--	--
	18.2	0.01625		13.24	0.01842		--	--
	18.22	0.01603		13.26	0.01658		--	--
	18.24	0.01822		13.28	0.0199		--	--
	18.26	0.01537		13.3	0.01842		--	--
	18.28	0.01625		13.32	0.02211		--	--
	18.3	0.01998		13.34	0.02174		--	--
	18.32	0.018		13.36	0.0199		--	--
	18.34	0.01668		13.38	0.02027		--	--
	18.36	0.02042		13.4	0.02063		--	--
	18.38	0.01581		13.42	0.01732		--	--
	18.4	0.01647		13.44	0.01695		--	--
	18.42	0.01668		13.46	0.01953		--	--
	18.44	0.01734		13.48	0.01658		--	--
	18.46	0.01932		13.5	0.02469		--	--
	18.48	0.01756		13.52	0.02063		--	--
	18.5	0.01647		13.54	0.01953		--	--
	18.52	0.01822		13.56	0.02432		--	--
	18.54	0.01647		13.58	0.02174		--	--
	18.56	0.01493		13.6	0.02579		--	--
	18.58	0.01954		13.62	0.01953		--	--
	18.6	0.01822		13.64	0.02063		--	--
	18.62	0.01647		13.66	0.01842		--	--
	18.64	0.01559		13.68	0.01695		--	--
	18.66	0.01668		13.7	0.0199		--	--
	18.68	0.01756		13.72	0.02063		--	--
	18.7	0.01866		13.74	0.01916		--	--
	18.72	0.01427		13.76	0.01695		--	--
	18.74	0.01734		13.78	0.02211		--	--
	18.76	0.01778		13.8	0.01842		--	--
	18.78	0.01888		13.82	0.02211		--	--
	18.8	0.01778		13.84	0.0199		--	--
	18.82	0.01734		13.86	0.01658		--	--
	18.84	0.01756		13.88	0.021		--	--
	18.86	0.01515		13.9	0.02358		--	--
	18.88	0.01778		13.92	0.01511		--	--
	18.9	0.01844		13.94	0.021		--	--
	18.92	0.02064		13.96	0.02616		--	--
	18.94	0.01581		13.98	0.021		--	--
	18.96	0.01712		14	0.02506		--	--
	18.98	0.018		14.02	0.02395		--	--
	19	0.0191		14.04	0.01879		--	--
	19.02	0.01822		14.06	0.02027		--	--
	19.04	0.01756		14.08	0.02027		--	--
	19.06	0.0169		14.1	0.01732		--	--
	19.08	0.01668		14.12	0.0199		--	--
	19.1	0.01668		14.14	0.01805		--	--
	19.12	0.0169		14.16	0.01548		--	--
	19.14	0.01493		14.18	0.01953		--	--
	19.16	0.01537		14.2	0.02063		--	--
	19.18	0.01998		14.22	0.01916		--	--
	19.2	0.01888		14.24	0.01953		--	--
	19.22	0.01537		14.26	0.01548		--	--
	19.24	0.01888		14.28	0.01916		--	--
	19.26	0.01822		14.3	0.01326		--	--
	19.28	0.01954		14.32	0.01842		--	--
	19.3	0.02195		14.34	0.01916		--	--
	19.32	0.01998		14.36	0.021		--	--
	19.34	0.01625		14.38	0.02174		--	--
	19.36	0.01471		14.4	0.02027		--	--
	19.38	0.01647		14.42	0.02284		--	--
	19.4	0.01712		14.44	0.01953		--	--
	19.42	0.0191		14.46	0.02137		--	--
	19.44	0.01734		14.48	0.02063		--	--
	19.46	0.01976		14.5	0.021		--	--
	19.48	0.01537		14.52	0.02284		--	--
	19.5	0.01822		14.54	0.02321		--	--
	19.52	0.01734		14.56	0.02432		--	--
	19.54	0.01932		14.58	0.021		--	--
	19.56	0.01866		14.6	0.02211		--	--
	19.58	0.01668		14.62	0.02027		--	--
	19.6	0.018		14.64	0.02137		--	--
	19.62	0.01493		14.66	0.01769		--	--
	19.64	0.01888		14.68	0.01916		--	--
	19.66	0.01866		14.7	0.02248		--	--
	19.68	0.01734		14.72	0.02027		--	--
	19.7	0.01625		14.74	0.02395		--	--
	19.72	0.01866		14.76	0.02358		--	--
	19.74	0.018		14.78	0.01842		--	--
	19.76	0.01405		14.8	0.01548		--	--
	19.78	0.01954		14.82	0.02616		--	--
	19.8	0.01603		14.84	0.02137		--	--
	19.82	0.01647		14.86	0.02137		--	--
	19.84	0.01647		14.88	0.02027		--	--
	19.86	0.01647		14.9	0.01732		--	--
	19.88	0.01734		14.92	0.01658		--	--
	19.9	0.01778		14.94	0.021		--	--
	19.92	0.01756		14.96	0.02248		--	--
	19.94	0.0202		14.98	0.02248		--	--
	19.96	0.01647		15	0.02174		--	--
	19.98	0.0169		15.02	0.02063		--	--
	20	0.01756		15.04	0.02579		--	--
	20.02	0.01625		15.06	0.02137		--	--
	20.04	0.01822		15.08	0.01621		--	--
	20.06	0.02064		15.1	0.02137		--	--
	20.08	0.0202		15.12	0.02653		--	--
	20.1	0.02042		15.14	0.02321		--	--
	20.12	0.01778		15.16	0.02063		--	--
	20.14	0.01734		15.18	0.01805		--	--
	20.16	0.01493		15.2	0.02506		--	--
	20.18	0.0169		15.22	0.02616		--	--
	20.2	0.01581		15.24	0.021		--	--
	20.22	0.0169		15.26	0.01953		--	--
	20.24	0.01712		15.28	0.02137		--	--
	20.26	0.01778		15.3	0.02432		--	--
	20.28	0.01778		15.32	0.02506		--	--
	20.3	0.01712		15.34	0.02653		--	--
	20.32	0.01493		15.36	0.02837		--	--
	20.34	0.01954		15.38	0.03021		--	--
	20.36	0.01954		15.4	0.02469		--	--
	20.38	0.0191		15.42	0.02727		--	--
	20.4	0.01866		15.44	0.02542		--	--
	20.42	0.01888		15.46	0.02248		--	--
	20.44	0.01734		15.48	0.02211		--	--
	20.46	0.01668		15.5	0.01805		--	--
	20.48	0.01712		15.52	0.02211		--	--
	20.5	0.01998		15.54	0.01953		--	--
	20.52	0.01712		15.56	0.01842		--	--
	20.54	0.01559		15.58	0.02284		--	--
	20.56	0.01581		15.6	0.02063		--	--
	20.58	0.01778		15.62	0.02248		--	--
	20.6	0.01668		15.64	0.01584		--	--
	20.62	0.01866		15.66	0.02284		--	--
	20.64	0.02042		15.68	0.01879		--	--
	20.66	0.01734		15.7	0.021		--	--
	20.68	0.01405		15.72	0.01953		--	--
	20.7	0.01361		15.74	0.01695		--	--
	20.72	0.0169		15.76	0.01842		--	--
	20.74	0.01954		15.78	0.01842		--	--
	20.76	0.01625		15.8	0.01548		--	--
	20.78	0.01844		15.82	0.01658		--	--
	20.8	0.01976		15.84	0.01584		--	--
	20.82	0.01932		15.86	0.02137		--	--
	20.84	0.0169		15.88	0.02432		--	--
	20.86	0.01844		15.9	0.01769		--	--
	20.88	0.01756		15.92	0.01879		--	--
	20.9	0.01647		15.94	0.01879		--	--
	20.92	0.01778		15.96	0.02727		--	--
[truncated: 71,295 more rows]

## Sheet: Sup 4
Supplementary Figure 4
[truncated: 5 more rows]

[truncated: 13 more sheets: Sup 5, Sup 7, Sup 8, Sup 9, Sup 10., Sup 11., Sup 13., Sup 14., Sup 15., Sup 16., Sup 17., Sup 18, Sup 19]
